# Supplementary material for: Virtual and In Vitro Screening of Natural Products Identifies Indole and Benzene Derivatives as Inhibitors of SARS-CoV-2 Main Protease (Mpro)
Source: Biology (Basel). 2023 Mar 29;12(4):519. doi: 10.3390/biology12040519 (PMC10135783; doi:10.3390/biology12040519)
Supplement: Supplementary file 1 [file biology-12-00519-s001.zip]

Archive with 7 entries (7 files):
- prepare_ligand4.py
- prepare_receptor4.py
- Table S1.xlsx
- Table S2.xlsx
- Table S3.xlsx
- Table S4.xlsx
- Table S5.xlsx
