# Supplementary material for: Virtual and In Vitro Screening of Natural Products Identifies Indole and Benzene Derivatives as Inhibitors of SARS-CoV-2 Main Protease (Mpro)
Source: Biology (Basel). 2023 Mar 29;12(4):519. doi: 10.3390/biology12040519 (PMC10135783; doi:10.3390/biology12040519)
Supplement: Supplementary file 1 [file biology-12-00519-s001.zip › Table S1.xlsx]

## Sheet: Table S1
Table S1: NPs that do not violate Lipinski's five rules and show more than 50% probability of binnding to SARS-CoV2 Mpro
coconut_id	smile	MolWt	MolLogP	NumHDonors	NumHAcceptors	NumRotatableBonds	probabilityBinding	passedLipinskiRuleOf5	chemicalClass	chemicalSubClass	chemicalSuperClass	directParentClassification	molecular_weight	name	smiles
CNP0042123	O=S(=O)(N)C1=CC=C(C=C1)NCC2=CC=C(OC)C=C2	292.36	1.9547	2	4	5	0.720791	TRUE	Benzene and substituted derivatives	Phenylmethylamines	Benzenoids	Phenylbenzamines	292.355	4-{[(4-methoxyphenyl)methyl]amino}benzene-1-sulfonamide	[H]C=1C(OC([H])([H])[H])=C([H])C([H])=C(C1[H])C([H])([H])N([H])C=2C([H])=C([H])C(=C([H])C2[H])S(=O)(=O)N([H])[H]
CNP0312541	O=C1OC(CC(=C1C)C)C(C2=CCC3C4CC5OC65C(O)C=CC(=O)C6(C)C4CCC23C)C	452.591	4.3006	1	5	2	0.703709	TRUE	Steroids and steroid derivatives	Steroid lactones	Lipids and lipid-like molecules	Withanolides and derivatives	452.583	15-[1-(4,5-dimethyl-6-oxo-3,6-dihydro-2H-pyran-2-yl)ethyl]-6-hydroxy-2,16-dimethyl-8-oxapentacyclo[9.7.0.0¬≤,‚Å∑.0‚Å∑,‚Åπ.0¬π¬≤,¬π‚Å∂]octadeca-4,14-dien-3-one	[H]OC1([H])C([H])=C([H])C(=O)C2(C31OC3([H])C([H])([H])C4([H])C5([H])C(C(=C([H])C5([H])[H])C([H])(C6([H])OC(=O)C(=C(C6([H])[H])C([H])([H])[H])C([H])([H])[H])C([H])([H])[H])(C([H])([H])C([H])([H])C24[H])C([H])([H])[H])C([H])([H])[H]
CNP0278980	O=C1C=C2CCC3C(CCC4(C)C3CCC4(O)CCO)C2(C)CC1	332.484	3.6318	2	3	2	0.615871	TRUE	Steroids and steroid derivatives	Hydroxysteroids	Lipids and lipid-like molecules	21-hydroxysteroids	332.478	1-hydroxy-1-(2-hydroxyethyl)-9a,11a-dimethyl-1H,2H,3H,3aH,3bH,4H,5H,7H,8H,9H,9aH,9bH,10H,11H,11aH-cyclopenta[a]phenanthren-7-one	[H]OC1(C2(C([H])(C3([H])C([H])(C4(C(=C([H])C(=O)C([H])([H])C4([H])[H])C([H])([H])C3([H])[H])C([H])([H])[H])C([H])([H])C2([H])[H])C([H])([H])C1([H])[H])C([H])([H])[H])C([H])([H])C([H])([H])O[H]
CNP0065961	O=C(C=1C=CC=C(F)C1)N2CCN(C(=O)C=3SC=CC3)C(C(=O)NC4C(=O)NCCC4)C2	458.515	1.2488	2	5	4	0.617323	TRUE	Benzene and substituted derivatives	Benzoic acids and derivatives	Benzenoids	3-halobenzoic acids and derivatives	458.508	4-(3-fluorobenzoyl)-N-(2-oxopiperidin-3-yl)-1-(thiophene-2-carbonyl)piperazine-2-carboxamide	[H]C=1C(F)=C([H])C([H])=C([H])C1C(=O)N2C([H])([H])C([H])(C(=O)N([H])C3([H])C(=O)N([H])C([H])([H])C([H])([H])C3([H])[H])N(C(=O)C=4SC([H])=C([H])C4[H])C([H])([H])C2([H])[H]
CNP0423740	O=C(OC1CC(=C)C2CCC(O)(C)C2C3C1C3(C)C)C=CC=4C=CC=CC4	366.501	4.6209	1	3	3	0.60226	TRUE					366.494	Guayulin C	[H]OC1(C2([H])C([H])(C(=C([H])[H])C([H])([H])C([H])(OC(=O)C([H])=C([H])C=3C([H])=C([H])C([H])=C([H])C3[H])C4([H])C(C24[H])(C([H])([H])[H])C([H])([H])[H])C([H])([H])C1([H])[H])C([H])([H])[H]
CNP0176942	OC1(C)CCC(C(C)C)C2(O)CC(=C)CCC12	238.371	2.8908	2	2	1	0.727761	TRUE	Prenol lipids	Sesquiterpenoids	Lipids and lipid-like molecules	Sesquiterpenoids	238.366	Isocalamendiol	[H]OC12C([H])(C(O[H])(C([H])([H])C([H])([H])C1([H])C([H])(C([H])([H])[H])C([H])([H])[H])C([H])([H])[H])C([H])([H])C([H])([H])C(=C([H])[H])C2([H])[H]
CNP0024102	O=C(C1=CC=C(C=C1)N(C)C)N2CCN3C(=O)C4=CC(=CC=C4NC(=O)C3C2)C5=CSC=C5	460.559	3.4	1	5	3	0.659431	TRUE	Benzodiazepines	1,4-benzodiazepines	Organoheterocyclic compounds	1,4-benzodiazepines	460.55	13-[4-(dimethylamino)benzoyl]-5-(thiophen-3-yl)-1,9,13-triazatricyclo[9.4.0.0¬≥,‚Å∏]pentadeca-3,5,7-triene-2,10-dione	[H]C=1SC([H])=C([H])C1C=2C([H])=C3C(=O)N4C([H])(C(=O)N([H])C3=C([H])C2[H])C([H])([H])N(C(=O)C=5C([H])=C([H])C(=C([H])C5[H])N(C([H])([H])[H])C([H])([H])[H])C([H])([H])C4([H])[H]
CNP0409629	O=C(C=CC1=CC=C(Cl)C=C1)C2=CC(F)=CC=C2OC(=O)N3CCOCC3	389.81	4.2062	0	4	4	0.852455	TRUE	Linear 1,3-diarylpropanoids		Phenylpropanoids and polyketides	Linear 1,3-diarylpropanoids	389.805	2-[3-(4-chlorophenyl)prop-2-enoyl]-4-fluorophenyl morpholine-4-carboxylate	[H]C1=C(C(=O)C([H])=C([H])C=2C([H])=C([H])C(Cl)=C([H])C2[H])C(OC(=O)N3C([H])([H])C([H])([H])OC([H])([H])C3([H])[H])=C([H])C([H])=C1F
CNP0069778	O=C(OC1=CC=C2C(OC(=CC3=CC=C(C=C3)CC)C2=O)=C1)N4CCOCC4	379.412	3.6962	0	5	3	0.504565	TRUE	Aurone flavonoids		Phenylpropanoids and polyketides	Aurone flavonoids	379.407	2-[(4-ethylphenyl)methylidene]-3-oxo-2,3-dihydro-1-benzofuran-6-yl morpholine-4-carboxylate	[H]C1=C2OC(C(=O)C2=C([H])C([H])=C1OC(=O)N3C([H])([H])C([H])([H])OC([H])([H])C3([H])[H])=C([H])C=4C([H])=C([H])C(=C([H])C4[H])C([H])([H])C([H])([H])[H]
CNP0349194	O=C(OC1CC[N+](C)(C)C1)C(O)(C=2C=CC=CC2)C3CCCC3	318.437	2.4563	1	3	4	0.979709	TRUE	Benzene and substituted derivatives		Benzenoids	Benzene and substituted derivatives	318.431	3-[(2-cyclopentyl-2-hydroxy-2-phenylacetyl)oxy]-1,1-dimethylpyrrolidin-1-ium	[H]OC(C(=O)OC1([H])C([H])([H])C([H])([H])[N+](C1([H])[H])(C([H])([H])[H])C([H])([H])[H])(C=2C([H])=C([H])C([H])=C([H])C2[H])C3([H])C([H])([H])C([H])([H])C([H])([H])C3([H])[H]
CNP0103338	OC1(O)C=C(C)C(CCC(O)(O)C)C(C)(C)C1	244.331	1.1407	4	4	3	0.597489	TRUE	Prenol lipids	Sesquiterpenoids	Lipids and lipid-like molecules	Sesquiterpenoids	244.328	4-(3,3-dihydroxybutyl)-3,5,5-trimethylcyclohex-2-ene-1,1-diol	[H]OC1(O[H])C([H])=C(C([H])(C(C1([H])[H])(C([H])([H])[H])C([H])([H])[H])C([H])([H])C([H])([H])C(O[H])(O[H])C([H])([H])[H])C([H])([H])[H]
CNP0056391	O=C(OC1=CC=C2C(OC(=CC=3SC=CC3C)C2=O)=C1)N(CC)CC	357.431	4.51332	0	5	4	0.756458	TRUE	Benzofurans		Organoheterocyclic compounds	Benzofurans	357.425	2-[(3-methylthiophen-2-yl)methylidene]-3-oxo-2,3-dihydro-1-benzofuran-6-yl N,N-diethylcarbamate	[H]C(=C1OC=2C(C1=O)=C([H])C([H])=C(OC(=O)N(C([H])([H])C([H])([H])[H])C([H])([H])C([H])([H])[H])C2[H])C=3SC([H])=C([H])C3C([H])([H])[H]
CNP0307229	O=C(OC1CC2NC(CC2)C1)C(C=3C=CC=CC3)CO	275.348	1.5887	2	4	4	0.721507	TRUE	Tropane alkaloids		Alkaloids and derivatives	Tropane alkaloids	275.343	Norhyoscyamine	[H]OC([H])([H])C([H])(C(=O)OC1([H])C([H])([H])C2([H])N([H])C([H])(C1([H])[H])C([H])([H])C2([H])[H])C=3C([H])=C([H])C([H])=C([H])C3[H]
CNP0050678	O=C(OC1CC2CCC(C1)[NH2+]2)C(C=3C=CC=CC3)CO	276.356	0.5625	2	3	4	0.814726	TRUE
CNP0053876	O=C(OC1CCC(C)C(C)C1)C(CC)(C(F)(F)F)C(F)(F)F	334.3	4.8753	0	2	3	0.622336	TRUE	Fatty Acyls	Fatty acid esters	Lipids and lipid-like molecules	Fatty acid esters	334.298	3,4-dimethylcyclohexyl 2,2-bis(trifluoromethyl)butanoate	[H]C1(OC(=O)C(C(F)(F)F)(C(F)(F)F)C([H])([H])C([H])([H])[H])C([H])([H])C([H])(C([H])(C([H])([H])C1([H])[H])C([H])([H])[H])C([H])([H])[H]
CNP0379885	O=C1C2=CC(Br)=CC=C2NC(=O)C3N1CCC(NS(=O)(=O)C=4SC=CC4)C3	470.37	2.4144	2	5	3	0.520622	TRUE	Benzodiazepines	1,4-benzodiazepines	Organoheterocyclic compounds	1,4-benzodiazepines	470.363	N-{5-bromo-2,10-dioxo-1,9-diazatricyclo[9.4.0.0¬≥,‚Å∏]pentadeca-3,5,7-trien-13-yl}thiophene-2-sulfonamide	[H]C1=C2C(=O)N3C([H])(C(=O)N([H])C2=C([H])C([H])=C1Br)C([H])([H])C([H])(N([H])S(=O)(=O)C=4SC([H])=C([H])C4[H])C([H])([H])C3([H])[H]
CNP0022485	N1=C(N=C2NCCN2)SC=3C=C(OC)C=CC13	248.311	1.4852	2	4	2	0.515007	TRUE	Benzothiazoles		Organoheterocyclic compounds	Benzothiazoles	248.306	N-(imidazolidin-2-ylidene)-6-methoxy-1,3-benzothiazol-2-amine	[H]C1=C2SC(=NC2=C([H])C([H])=C1OC([H])([H])[H])N=C3N([H])C([H])([H])C([H])([H])N3[H]
CNP0110771	O=C1N2C=3C=CC=CC3C45CCN6CC7C=COC(C1)C(C7CC64)C25	334.419	2.296	0	3	0	0.735151	TRUE	Strychnos alkaloids		Alkaloids and derivatives	Strychnos alkaloids	334.412	12-oxa-8,17-diazaheptacyclo[15.5.2.0¬π,¬π‚Å∏.0¬≤,‚Å∑.0‚Å∏,¬≤¬≤.0¬π¬π,¬≤¬π.0¬π‚Åµ,¬≤‚Å∞]tetracosa-2,4,6,13-tetraen-9-one	[H]C=1OC2([H])C3([H])C4([H])N(C=5C(=C([H])C([H])=C([H])C5[H])C46C7([H])N(C([H])([H])C([H])(C1[H])C3([H])C7([H])[H])C([H])([H])C6([H])[H])C(=O)C2([H])[H]
CNP0120281	O=C1OCC=C1CCCC(=CC2C=C(C)C3CCC(C)C3C42OC(=O)C(=C4O)C)C	412.526	4.9522	1	5	5	0.590646	TRUE	Prenol lipids	Terpene lactones	Lipids and lipid-like molecules	Terpene lactones	412.52	3-hydroxy-3',4,7'-trimethyl-5'-[2-methyl-5-(2-oxo-2,5-dihydrofuran-3-yl)pent-1-en-1-yl]-1',2',3',3'a,5',7'a-hexahydro-5H-spiro[furan-2,4'-inden]-5-one	[H]OC1=C(C(=O)OC12C([H])(C([H])=C(C3([H])C2([H])C([H])(C([H])([H])C3([H])[H])C([H])([H])[H])C([H])([H])[H])C([H])=C(C([H])([H])C([H])([H])C([H])([H])C=4C(=O)OC([H])([H])C4[H])C([H])([H])[H])C([H])([H])[H]
CNP0103336	O=C1SC2=C(N1)C(O)=CC=C2C(O)CNC	240.284	0.548	4	5	3	0.573318	TRUE	Benzothiazoles		Organoheterocyclic compounds	Benzothiazoles	240.28	4-hydroxy-7-[1-hydroxy-2-(methylamino)ethyl]-2,3-dihydro-1,3-benzothiazol-2-one	[H]OC1=C2C(SC(=O)N2[H])=C(C([H])=C1[H])C([H])(O[H])C([H])([H])N([H])C([H])([H])[H]
CNP0317843	OC=1C=C2OC3(OCC(C)C3CC2=C(C1)C)C	234.295	2.63422	1	3	0	0.556496	TRUE	Benzopyrans	1-benzopyrans	Organoheterocyclic compounds	1-benzopyrans	234.291	Alboatrin	[H]OC=1C([H])=C2OC3(OC([H])([H])C([H])(C3([H])C([H])([H])C2=C(C1[H])C([H])([H])[H])C([H])([H])[H])C([H])([H])[H]
CNP0175149	O=C1OC(=O)C2=C(C=CC3=C2CCCC3(C)C)C=4OC=C(C14)C	310.349	3.82172	0	4	0	0.727457	TRUE	Tetralins		Benzenoids	Tetralins	310.345	5,15,15-trimethyl-3,8-dioxatetracyclo[8.8.0.0¬≤,‚Å∂.0¬π¬π,¬π‚Å∂]octadeca-1(18),2(6),4,10,16-pentaene-7,9-dione	[H]C=1OC2=C(C(=O)OC(=O)C=3C2=C([H])C([H])=C4C3C([H])([H])C([H])([H])C([H])([H])C4(C([H])([H])[H])C([H])([H])[H])C1C([H])([H])[H]
CNP0256124	O=C(OC(C=1C=C(OC)C=2OC=CC2C1)C)C(=CC)C	274.316	4.0118	0	4	4	0.658501	TRUE	Benzofurans		Organoheterocyclic compounds	Benzofurans	274.312	1-(7-methoxy-1-benzofuran-5-yl)ethyl 2-methylbut-2-enoate	[H]C=1C(OC([H])([H])[H])=C2OC([H])=C([H])C2=C([H])C1C([H])(OC(=O)C(=C([H])C([H])([H])[H])C([H])([H])[H])C([H])([H])[H]
CNP0373249	O=C1C=CC(C=2C=CC=CC2F)=C3N1CC4CN(C(=O)COC=5C=CC=CC5)CC3C4	418.468	3.6791	0	4	4	0.757131	TRUE	Lupin alkaloids	Cytisine and derivatives	Alkaloids and derivatives	Cytisine and derivatives	418.461	3-(2-fluorophenyl)-11-(2-phenoxyacetyl)-7,11-diazatricyclo[7.3.1.0¬≤,‚Å∑]trideca-2,4-dien-6-one	[H]C=1C(C=2C(F)=C([H])C([H])=C([H])C2[H])=C3N(C(=O)C1[H])C([H])([H])C4([H])C([H])([H])N(C(=O)C([H])([H])OC=5C([H])=C([H])C([H])=C([H])C5[H])C([H])([H])C3([H])C4([H])[H]
CNP0404822	O=C(NC1=CC=C2NC(=O)C(NC(=O)C2=C1)CCSC)C3=CC=CC4=C3C=CN4C	422.51	3.2342	3	5	5	0.719005	TRUE	Indoles and derivatives	Indolecarboxylic acids and derivatives	Organoheterocyclic compounds	Indolecarboxamides and derivatives	422.502	1-methyl-N-{3-[2-(methylsulfanyl)ethyl]-2,5-dioxo-2,3,4,5-tetrahydro-1H-1,4-benzodiazepin-7-yl}-1H-indole-4-carboxamide	[H]C1=C2C(=O)N([H])C([H])(C(=O)N([H])C2=C([H])C([H])=C1N([H])C(=O)C=3C4=C(C([H])=C([H])C3[H])N(C([H])=C4[H])C([H])([H])[H])C([H])([H])C([H])([H])SC([H])([H])[H]
CNP0387011	O=C1C=C2CCC3C(CCC4(C)C3CC5OC54C(=O)CO)C2(C)CC1	344.451	2.8272	1	4	2	0.56376	TRUE	Steroids and steroid derivatives	Hydroxysteroids	Lipids and lipid-like molecules	21-hydroxysteroids	344.445	6-(2-hydroxyacetyl)-7,11-dimethyl-5-oxapentacyclo[8.8.0.0¬≤,‚Å∑.0‚Å¥,‚Å∂.0¬π¬π,¬π‚Å∂]octadec-15-en-14-one	[H]OC([H])([H])C(=O)C12OC1([H])C([H])([H])C3([H])C2(C([H])([H])C([H])([H])C4([H])C5(C(=C([H])C(=O)C([H])([H])C5([H])[H])C([H])([H])C([H])([H])C34[H])C([H])([H])[H])C([H])([H])[H]
CNP0041906	O=C(NCC=C)NC1CCN2C(=O)C=3C=CC=CC3NC(=O)C2C1	328.372	1.0971	3	3	3	0.503638	TRUE	Benzodiazepines	1,4-benzodiazepines	Organoheterocyclic compounds	1,4-benzodiazepines	328.366	1-{2,10-dioxo-1,9-diazatricyclo[9.4.0.0¬≥,‚Å∏]pentadeca-3,5,7-trien-13-yl}-3-(prop-2-en-1-yl)urea	[H]C1=C2C(=O)N3C([H])(C(=O)N([H])C2=C([H])C([H])=C1[H])C([H])([H])C([H])(N([H])C(=O)N([H])C([H])([H])C([H])=C([H])[H])C([H])([H])C3([H])[H]
CNP0150719	O=C1C=2C=C(C=CC2NC(=O)C3N1CC(NS(=O)(=O)C4=CC=C(F)C=C4)C3)C=5C=CC=CC5F	483.496	3.1455	2	4	4	0.514042	TRUE	Benzodiazepines	1,4-benzodiazepines	Organoheterocyclic compounds	1,4-benzodiazepines	483.489	4-fluoro-N-[13-(2-fluorophenyl)-2,8-dioxo-3,9-diazatricyclo[8.4.0.0¬≥,‚Å∑]tetradeca-1(14),10,12-trien-5-yl]benzene-1-sulfonamide	[H]C1=C2C(=O)N3C([H])(C(=O)N([H])C2=C([H])C([H])=C1C=4C(F)=C([H])C([H])=C([H])C4[H])C([H])([H])C([H])(N([H])S(=O)(=O)C=5C([H])=C([H])C(F)=C([H])C5[H])C3([H])[H]
CNP0370099	O=C(OC1CCC(C)C(C)C1)C(Cl)(C(F)(F)F)C(F)(F)F	340.691	4.4565	0	2	2	0.520194	TRUE	Carboxylic acids and derivatives	Alpha-halocarboxylic acids and derivatives	Organic acids and derivatives	Alpha-halocarboxylic acid derivatives	340.69	3,4-dimethylcyclohexyl 2-chloro-3,3,3-trifluoro-2-(trifluoromethyl)propanoate	[H]C1(OC(=O)C(Cl)(C(F)(F)F)C(F)(F)F)C([H])([H])C([H])(C([H])(C([H])([H])C1([H])[H])C([H])([H])[H])C([H])([H])[H]
CNP0261108	O=C(NC1C=C2C=3C=CC=C4NC=C(C43)CC2N(C)C1)N(CC)CC	338.455	2.8414	2	2	3	0.656792	TRUE	Quinolines and derivatives	Indoloquinolines	Organoheterocyclic compounds	Indoloquinolines	338.447	N,N-diethyl-N'-{6-methyl-6,11-diazatetracyclo[7.6.1.0¬≤,‚Å∑.0¬π¬≤,¬π‚Å∂]hexadeca-1(15),2,9,12(16),13-pentaen-4-yl}carbamimidic acid	[H]C1=C2C3=C(C([H])=C1[H])N([H])C([H])=C3C([H])([H])C4([H])C2=C([H])C([H])(N([H])C(=O)N(C([H])([H])C([H])([H])[H])C([H])([H])C([H])([H])[H])C([H])([H])N4C([H])([H])[H]
CNP0262328	O=C1OC23C(=O)NC(CC=4C=CC=CC4)C3C(C(=CC2C=CCC(C)C(O)C(C=C1)C)C)C	449.591	3.9871	2	4	2	0.612557	TRUE	Isoindoles and derivatives	Isoindolines	Organoheterocyclic compounds	Isoindolones	449.583	7-Deoxy-Cytochalasin Z7	[H]OC1([H])C([H])(C([H])=C([H])C(=O)OC23C(=O)N([H])C([H])(C2([H])C([H])(C(=C([H])C3([H])C([H])=C([H])C([H])([H])C1([H])C([H])([H])[H])C([H])([H])[H])C([H])([H])[H])C([H])([H])C=4C([H])=C([H])C([H])=C([H])C4[H])C([H])([H])[H]
CNP0271142	O=C1C(OC=2C1=CC=C(O)C2CN3CCOCC3)=CC=4C=CC=CC4Cl	371.82	3.494	1	5	3	0.715944	TRUE	Aurone flavonoids		Phenylpropanoids and polyketides	Aurone flavonoids	371.815	2-[(2-chlorophenyl)methylidene]-6-hydroxy-7-[(morpholin-4-yl)methyl]-2,3-dihydro-1-benzofuran-3-one	[H]OC=1C(=C2OC(C(=O)C2=C([H])C1[H])=C([H])C=3C(Cl)=C([H])C([H])=C([H])C3[H])C([H])([H])N4C([H])([H])C([H])([H])OC([H])([H])C4([H])[H]
CNP0283270	O=C1C=C(C)C2CC(C(=CC=CC(O)(C)C)C)CCC2(C)C1	302.458	4.6015	1	2	3	0.768112	TRUE	Prenol lipids	Diterpenoids	Lipids and lipid-like molecules	Diterpenoids	302.452	Dysokusone E	[H]OC(C([H])=C([H])C([H])=C(C1([H])C([H])([H])C2([H])C(=C([H])C(=O)C([H])([H])C2(C([H])([H])C1([H])[H])C([H])([H])[H])C([H])([H])[H])C([H])([H])[H])(C([H])([H])[H])C([H])([H])[H]
CNP0048507	O=C(OC1=CC=C2C(=O)C(OC2=C1)=CC=3C=CC=CC3Br)N4CCOCC4	430.254	3.8963	0	5	2	0.778232	TRUE	Aurone flavonoids		Phenylpropanoids and polyketides	Aurone flavonoids	430.249	2-[(2-bromophenyl)methylidene]-3-oxo-2,3-dihydro-1-benzofuran-6-yl morpholine-4-carboxylate	[H]C1=C2OC(C(=O)C2=C([H])C([H])=C1OC(=O)N3C([H])([H])C([H])([H])OC([H])([H])C3([H])[H])=C([H])C=4C(Br)=C([H])C([H])=C([H])C4[H]
CNP0310775	C=1C=CC2=C(C1)NC3CCC4=CC(CN5CCC23C45)CC	280.415	3.5528	1	2	1	0.677732	TRUE	Plumeran-type alkaloids		Alkaloids and derivatives	Plumeran-type alkaloids	280.408	14-ethyl-8,16-diazapentacyclo[10.6.1.0¬π,‚Åπ.0¬≤,‚Å∑.0¬π‚Å∂,¬π‚Åπ]nonadeca-2,4,6,12-tetraene	[H]C1=C2C(=C([H])C([H])=C1[H])C34C5([H])C(=C([H])C([H])(C([H])([H])N5C([H])([H])C3([H])[H])C([H])([H])C([H])([H])[H])C([H])([H])C([H])([H])C4([H])N2[H]
CNP0236108	O=C1C(=CC2C1(O)CC(=CC3C(C(=O)CC(C)C32O)C(=C)C)CO)C	346.423	1.3336	3	5	2	0.536868	TRUE	Prenol lipids	Diterpenoids	Lipids and lipid-like molecules	Rhamnofolane and daphnane diterpenoids	346.418	3a,10a-dihydroxy-5-(hydroxymethyl)-2,10-dimethyl-7-(prop-1-en-2-yl)-3H,3aH,4H,6aH,7H,8H,9H,10H,10aH,10bH-cyclohexa[e]azulene-3,8-dione	[H]OC12C(=O)C(=C([H])C1([H])C3(O[H])C([H])(C([H])=C(C([H])([H])O[H])C2([H])[H])C([H])(C(=O)C([H])([H])C3([H])C([H])([H])[H])C(=C([H])[H])C([H])([H])[H])C([H])([H])[H]
CNP0044443	O=C(OC1=CC=C2C(=O)C(OC2=C1)=CC=3C=CC=CC3F)N(CC)CC	355.365	4.2825	0	4	4	0.636833	TRUE	Aurone flavonoids		Phenylpropanoids and polyketides	Aurone flavonoids	355.36	2-[(2-fluorophenyl)methylidene]-3-oxo-2,3-dihydro-1-benzofuran-6-yl N,N-diethylcarbamate	[H]C1=C2OC(C(=O)C2=C([H])C([H])=C1OC(=O)N(C([H])([H])C([H])([H])[H])C([H])([H])C([H])([H])[H])=C([H])C=3C(F)=C([H])C([H])=C([H])C3[H]
CNP0385886	O=C1NC(O)=C(C(=O)N1C2=CC=C(C=C2)C)C3NCCC=4C=5C=CC=CC5NC43	388.427	2.25622	4	5	2	0.629058	TRUE	Harmala alkaloids		Alkaloids and derivatives	Harmala alkaloids	388.42	6-hydroxy-3-(4-methylphenyl)-5-{1H,2H,3H,4H,9H-pyrido[3,4-b]indol-1-yl}-1,2,3,4-tetrahydropyrimidine-2,4-dione	[H]OC1=C(C(=O)N(C(=O)N1[H])C=2C([H])=C([H])C(=C([H])C2[H])C([H])([H])[H])C3([H])C4=C(C=5C(=C([H])C([H])=C([H])C5[H])N4[H])C([H])([H])C([H])([H])N3[H]
CNP0070364	O=C1OC2=C(C=CC(O)=C2C[NH+](CC)CC)C=C1C3=NC=4C=CC=CC4N3C	378.452	2.477	2	5	5	0.506588	TRUE
CNP0056028	O=C(N1C2=CC=C(C=C2C3C[NH+](C)CCC13)C)CCC	273.4	1.51232	1	1	2	0.507108	TRUE
CNP0074552	OC1=CC=C2C3=C1OC4C5(OC)C=CC6(CC5C(O)(C)CCC)C(N(C)CCC346)C2	411.542	3.1636	2	5	4	0.957552	TRUE	Morphinans		Alkaloids and derivatives	Morphinans	411.535	19-(2-hydroxypentan-2-yl)-15-methoxy-3-methyl-13-oxa-3-azahexacyclo[13.2.2.1¬≤,‚Å∏.0¬π,‚Å∂.0‚Å∂,¬π‚Å¥.0‚Å∑,¬π¬≤]icosa-7(12),8,10,16-tetraen-11-ol	[H]OC=1C=2OC3([H])C4(OC([H])([H])[H])C([H])=C([H])C5(C63C2C(=C([H])C1[H])C([H])([H])C5([H])N(C([H])([H])C6([H])[H])C([H])([H])[H])C([H])([H])C4([H])C(O[H])(C([H])([H])C([H])([H])C([H])([H])[H])C([H])([H])[H]
CNP0074963	O=C1C=C2C(=C3C=CC4(C)C(CCC4(O)C)C3CC2)CC1	284.399	3.7194	1	2	0	0.785169	TRUE	Steroids and steroid derivatives	Estrane steroids	Lipids and lipid-like molecules	Estrogens and derivatives	284.393	1-hydroxy-1,11a-dimethyl-1H,2H,3H,3aH,3bH,4H,5H,7H,8H,9H,11aH-cyclopenta[a]phenanthren-7-one	[H]OC1(C2(C([H])=C([H])C3=C4C(=C([H])C(=O)C([H])([H])C4([H])[H])C([H])([H])C([H])([H])C3([H])C2([H])C([H])([H])C1([H])[H])C([H])([H])[H])C([H])([H])[H]
CNP0409772	O=C(OC1CC2N(C)C(C1)C(O)C2O)C(C)CC	257.33	0.1425	2	5	3	0.549587	TRUE	Tropane alkaloids		Alkaloids and derivatives	Tropane alkaloids	257.327	6,7-dihydroxy-8-methyl-8-azabicyclo[3.2.1]octan-3-yl 2-methylbutanoate	[H]OC1([H])C([H])(O[H])C2([H])N(C1([H])C([H])([H])C([H])(OC(=O)C([H])(C([H])([H])C([H])([H])[H])C([H])([H])[H])C2([H])[H])C([H])([H])[H]
CNP0307137	OC=1C=C2OC3(OCC(C)C3CC2=C4OC5(OCC(C)C5CC14)C)C	346.423	3.2594	1	5	0	0.684457	TRUE	Benzopyrans	1-benzopyrans	Organoheterocyclic compounds	Pyranochromenes	346.418	Xyloketal B	[H]OC=1C2=C(OC3(OC([H])([H])C([H])(C3([H])C2([H])[H])C([H])([H])[H])C([H])([H])[H])C4=C(OC5(OC([H])([H])C([H])(C5([H])C4([H])[H])C([H])([H])[H])C([H])([H])[H])C1[H]
CNP0325695	O=C1OC2CC(=C3C(=CC2C1C)C(O)(C)CC3)C	248.322	2.3555	1	3	0	0.696583	TRUE	Lactones	Gamma butyrolactones	Organoheterocyclic compounds	Gamma butyrolactones	248.318	5-hydroxy-3,5,8-trimethyl-2H,3H,3aH,5H,6H,7H,9H,9aH-azuleno[6,5-b]furan-2-one	[H]OC1(C=2C(=C(C([H])([H])C3([H])OC(=O)C([H])(C3([H])C2[H])C([H])([H])[H])C([H])([H])[H])C([H])([H])C1([H])[H])C([H])([H])[H]
CNP0286124	OC(CC1=CC=CC=2C(=CNC21)C(C=C)(C)C)C(O)(C)C	287.403	3.3058	3	2	5	0.655204	TRUE	Indoles and derivatives	Indoles	Organoheterocyclic compounds	3-alkylindoles	287.397	3-methyl-1-[3-(2-methylbut-3-en-2-yl)-1H-indol-7-yl]butane-2,3-diol	[H]OC(C([H])(O[H])C([H])([H])C1=C2C(C(=C([H])N2[H])C(C([H])=C([H])[H])(C([H])([H])[H])C([H])([H])[H])=C([H])C([H])=C1[H])(C([H])([H])[H])C([H])([H])[H]
CNP0239873	O=C1OC2OCC3=CCC4C(C=CC(=O)C14C32)(C)C	260.289	1.6135	0	4	0	0.897545	TRUE	Furofurans		Organoheterocyclic compounds	Furofurans	260.286	Anhydromarasmone	[H]C=1C(=O)C23C(=O)OC4([H])OC([H])([H])C(=C([H])C([H])([H])C2([H])C(C1[H])(C([H])([H])[H])C([H])([H])[H])C34[H]
CNP0064360	O=C1C(OC=2C1=CC=C(O)C2CN3CCOCC3)=CC=4C=CC=CC4F	355.365	2.9797	1	5	3	0.816984	TRUE	Aurone flavonoids		Phenylpropanoids and polyketides	Aurone flavonoids	355.36	2-[(2-fluorophenyl)methylidene]-6-hydroxy-7-[(morpholin-4-yl)methyl]-2,3-dihydro-1-benzofuran-3-one	[H]OC=1C(=C2OC(C(=O)C2=C([H])C1[H])=C([H])C=3C(F)=C([H])C([H])=C([H])C3[H])C([H])([H])N4C([H])([H])C([H])([H])OC([H])([H])C4([H])[H]
CNP0313849	BrC1=C(C)CC2OC3(Br)C=CC(O)(C)C2(C1)C3(C)C	392.131	4.2725	1	2	0	0.542573	TRUE	Prenol lipids	Sesquiterpenoids	Lipids and lipid-like molecules	Chamigranes	392.126	3,8-dibromo-4,11,12,12-tetramethyl-7-oxatricyclo[6.3.1.0¬π,‚Å∂]dodeca-3,9-dien-11-ol	[H]OC1(C([H])=C([H])C2(Br)OC3([H])C1(C2(C([H])([H])[H])C([H])([H])[H])C([H])([H])C(Br)=C(C3([H])[H])C([H])([H])[H])C([H])([H])[H]
CNP0387577	O=C(OC1=CC=C2C(OC(=CC3=CC=4C=CC=CC4OC3)C2=O)=C1)C5=CC=C(F)C=C5	414.388	4.9799	0	5	3	0.639677	TRUE	Benzene and substituted derivatives	Benzoic acids and derivatives	Benzenoids	Benzoic acid esters	414.383	2-[(2H-chromen-3-yl)methylidene]-3-oxo-2,3-dihydro-1-benzofuran-6-yl 4-fluorobenzoate	[H]C1=C2OC(C(=O)C2=C([H])C([H])=C1OC(=O)C=3C([H])=C([H])C(F)=C([H])C3[H])=C([H])C4=C([H])C=5C(OC4([H])[H])=C([H])C([H])=C([H])C5[H]
CNP0161631	OC1=CC=C2C(=C1)CCC3C2CCC4(C=CCC34)C	254.373	4.4144	1	1	0	0.699318	TRUE	Steroids and steroid derivatives	Estrane steroids	Lipids and lipid-like molecules	Estrogens and derivatives	254.367	11a-methyl-3H,3aH,3bH,4H,5H,9bH,10H,11H,11aH-cyclopenta[a]phenanthren-7-ol	[H]OC=1C([H])=C2C(=C([H])C1[H])C3([H])C([H])(C4([H])C(C([H])=C([H])C4([H])[H])(C([H])([H])C3([H])[H])C([H])([H])[H])C([H])([H])C2([H])[H]
CNP0176299	OC1=CC=C2C3=C1OC4C(=CCC5C(N(C)CCC345)C2)C	283.371	2.6174	1	3	0	0.534616	TRUE	Morphinans		Alkaloids and derivatives	Morphinans	283.366	4,14-dimethyl-12-oxa-4-azapentacyclo[9.6.1.0¬π,¬π¬≥.0‚Åµ,¬π‚Å∑.0‚Å∑,¬π‚Å∏]octadeca-7,9,11(18),14-tetraen-10-ol	[H]OC=1C=2OC3([H])C(=C([H])C([H])([H])C4([H])C53C2C(=C([H])C1[H])C([H])([H])C4([H])N(C([H])([H])C5([H])[H])C([H])([H])[H])C([H])([H])[H]
CNP0065605	O=C(OC1=CC=C2C(=O)C(OC2=C1)=CC=3OC(=CC3)C)C4=CC=C(F)C=C4	364.328	4.56252	0	5	3	0.623101	TRUE	Benzene and substituted derivatives	Benzoic acids and derivatives	Benzenoids	Benzoic acid esters	364.324	2-[(5-methylfuran-2-yl)methylidene]-3-oxo-2,3-dihydro-1-benzofuran-6-yl 4-fluorobenzoate	[H]C(=C1OC=2C(C1=O)=C([H])C([H])=C(OC(=O)C=3C([H])=C([H])C(F)=C([H])C3[H])C2[H])C=4OC(=C([H])C4[H])C([H])([H])[H]
CNP0069146	O=C1C(OC2=CC(OS(=O)(=O)C=3C=CC=CC3)=CC=C12)=CC=4C=CC=CC4F	396.395	4.2096	0	5	4	0.746778	TRUE	Aurone flavonoids		Phenylpropanoids and polyketides	Aurone flavonoids	396.39	2-[(2-fluorophenyl)methylidene]-3-oxo-2,3-dihydro-1-benzofuran-6-yl benzenesulfonate	[H]C1=C2OC(C(=O)C2=C([H])C([H])=C1OS(=O)(=O)C=3C([H])=C([H])C([H])=C([H])C3[H])=C([H])C=4C(F)=C([H])C([H])=C([H])C4[H]
CNP0070550	O=C(C=CC=1C=CN=CC1)C2=CC(=CC=C2[O-])[N+](=O)[O-]	269.236	1.9595	0	5	4	0.548665	TRUE
CNP0077504	BrC=1C=CC2=C(C1)NC=C2C(C=3C(O)=CC=C4NC=C(C43)CCN)CN	413.319	3.7091	5	3	5	0.614531	TRUE	Indoles and derivatives	Tryptamines and derivatives	Organoheterocyclic compounds	Serotonins	413.311	4-[2-amino-1-(6-bromo-1H-indol-3-yl)ethyl]-3-(2-aminoethyl)-1H-indol-5-ol	[H]OC1=C(C2=C(C([H])=C1[H])N([H])C([H])=C2C([H])([H])C([H])([H])N([H])[H])C([H])(C=3C=4C(=C([H])C(Br)=C([H])C4[H])N([H])C3[H])C([H])([H])N([H])[H]
CNP0157309	O=C(OC)C(=COC)C1CC2N(CCC32C(=O)NC=4C=CC=CC43)CC1CC	384.476	2.7002	1	5	4	0.64389	TRUE	Indolizidines		Organoheterocyclic compounds	Indolizidines	384.47	Corynoxine	[H]C(OC([H])([H])[H])=C(C(=O)OC([H])([H])[H])C1([H])C([H])(C([H])([H])N2C([H])(C3(C(=O)N([H])C=4C3=C([H])C([H])=C([H])C4[H])C([H])([H])C2([H])[H])C1([H])[H])C([H])([H])C([H])([H])[H]
CNP0288319	O=C(NCC(C)C)C=1N=C(C=2C=CC=3OCOC3C2)C=4NC=5C=CC=CC5C4C1	387.439	4.4976	2	4	4	0.508834	TRUE	Harmala alkaloids		Alkaloids and derivatives	Harmala alkaloids	387.432	1-(2H-1,3-benzodioxol-5-yl)-N-(2-methylpropyl)-9H-pyrido[3,4-b]indole-3-carboxamide	[H]C=1C(=NC(=C2C1C=3C(=C([H])C([H])=C([H])C3[H])N2[H])C=4C([H])=C5OC([H])([H])OC5=C([H])C4[H])C(=O)N([H])C([H])([H])C([H])(C([H])([H])[H])C([H])([H])[H]
CNP0294043	C(C#CCC=CCCCC)#CC=CCC	200.325	4.0959	0	0	5	0.915299	TRUE	Unsaturated hydrocarbons	Acetylenes	Hydrocarbons	Alkatriynes	200.32	pentadeca-3,10-dien-5,7-diyne	[H]C(C#CC#CC([H])([H])C([H])=C([H])C([H])([H])C([H])([H])C([H])([H])C([H])([H])[H])=C([H])C([H])([H])C([H])([H])[H]
CNP0131428	O=C1N2C=3C=CC=CC3C45CCN6CC7C(OC(O)C(C1)(C7CC64)C25)C	352.434	1.4908	1	4	0	0.534432	TRUE	Strychnos alkaloids		Alkaloids and derivatives	Strychnos alkaloids	352.428	11-hydroxy-9-methyl-10-oxa-4,15-diazaheptacyclo[10.9.1.1‚Å¥,‚Å∏.0¬π,‚Åµ.0‚Å∑,¬π¬≤.0¬π‚Åµ,¬≤¬≤.0¬π‚Å∂,¬≤¬π]tricosa-16,18,20-trien-14-one	[H]OC1([H])OC([H])(C2([H])C3([H])C14C5([H])N(C=6C(=C([H])C([H])=C([H])C6[H])C57C([H])(N(C2([H])[H])C([H])([H])C7([H])[H])C3([H])[H])C(=O)C4([H])[H])C([H])([H])[H]
CNP0372136	O=C1N2C=3C=CC=CC3C45CC[N+]6(CC7=CC=C(C=C7)[N+](=O)[O-])CC8=CCOC(C1)C(C8CC46)C25	470.549	3.7157	0	4	3	0.806261	TRUE	Strychnos alkaloids		Alkaloids and derivatives	Strychnos alkaloids	470.541	17-[(4-nitrophenyl)methyl]-9-oxo-12-oxa-8,17-diazaheptacyclo[15.5.2.0¬π,¬π‚Å∏.0¬≤,‚Å∑.0‚Å∏,¬≤¬≤.0¬π¬π,¬≤¬π.0¬π‚Åµ,¬≤‚Å∞]tetracosa-2,4,6,14-tetraen-17-ium	[H]C=1C(=C([H])C([H])=C(C1[H])C([H])([H])[N+]23C4([H])C5(C=6C(=C([H])C([H])=C([H])C6[H])N7C(=O)C([H])([H])C8([H])OC([H])([H])C([H])=C(C([H])(C8([H])C75[H])C4([H])[H])C2([H])[H])C([H])([H])C3([H])[H])[N+](=O)[O-]
CNP0359828	O=C1C=C2C(F)CC3C(CCC4(C)C3CC5OC(OC54C(=O)CO)(C)C)C2(C)CC1	420.521	3.5279	1	5	2	0.595906	TRUE	Steroids and steroid derivatives	Hydroxysteroids	Lipids and lipid-like molecules	21-hydroxysteroids	420.515	19-fluoro-8-(2-hydroxyacetyl)-6,6,9,13-tetramethyl-5,7-dioxapentacyclo[10.8.0.0¬≤,‚Åπ.0‚Å¥,‚Å∏.0¬π¬≥,¬π‚Å∏]icos-17-en-16-one	[H]OC([H])([H])C(=O)C12OC(OC1([H])C([H])([H])C3([H])C2(C([H])([H])C([H])([H])C4([H])C5(C(=C([H])C(=O)C([H])([H])C5([H])[H])C([H])(F)C([H])([H])C43[H])C([H])([H])[H])C([H])([H])[H])(C([H])([H])[H])C([H])([H])[H]
CNP0059951	FC(F)(F)C(O)(C=CC=1C=CC=CC1)C=2SC=CC2	284.302	4.2114	1	2	3	0.78058	TRUE	Cinnamyl alcohols		Phenylpropanoids and polyketides	Cinnamyl alcohols	284.298	1,1,1-trifluoro-4-phenyl-2-(thiophen-2-yl)but-3-en-2-ol	[H]OC(C=1SC([H])=C([H])C1[H])(C([H])=C([H])C=2C([H])=C([H])C([H])=C([H])C2[H])C(F)(F)F
CNP0291247	O=C(OC1=CC=C2C(=O)C(OC2=C1)=CC=3C=CC=CC3F)N(C)C	327.311	3.5023	0	4	2	0.577074	TRUE	Aurone flavonoids		Phenylpropanoids and polyketides	Aurone flavonoids	327.307	2-[(2-fluorophenyl)methylidene]-3-oxo-2,3-dihydro-1-benzofuran-6-yl N,N-dimethylcarbamate	[H]C1=C2OC(C(=O)C2=C([H])C([H])=C1OC(=O)N(C([H])([H])[H])C([H])([H])[H])=C([H])C=3C(F)=C([H])C([H])=C([H])C3[H]
CNP0022953	O=C1C(OC2=CC(OS(=O)(=O)C3=CC=C(C=C3)C)=CC=C12)=CC=4C=CC=CC4F	410.422	4.51802	0	5	4	0.691737	TRUE	Aurone flavonoids		Phenylpropanoids and polyketides	Aurone flavonoids	410.417	2-[(2-fluorophenyl)methylidene]-3-oxo-2,3-dihydro-1-benzofuran-6-yl 4-methylbenzene-1-sulfonate	[H]C1=C2OC(C(=O)C2=C([H])C([H])=C1OS(=O)(=O)C=3C([H])=C([H])C(=C([H])C3[H])C([H])([H])[H])=C([H])C=4C(F)=C([H])C([H])=C([H])C4[H]
CNP0383236	O=C(OCCO)C1=CC(O)=CC=C1NC2=CC=CC(=C2)C(F)(F)F	341.285	3.3037	3	5	5	0.503171	TRUE	Benzene and substituted derivatives	Benzoic acids and derivatives	Benzenoids	m-Hydroxybenzoic acid esters	341.282	2-hydroxyethyl 5-hydroxy-2-{[3-(trifluoromethyl)phenyl]amino}benzoate	[H]OC=1C([H])=C(C(=O)OC([H])([H])C([H])([H])O[H])C(=C([H])C1[H])N([H])C=2C([H])=C(C([H])=C([H])C2[H])C(F)(F)F
CNP0424237	O(C1=CC=2C=[N+]3C=4C(=CC=CC4CC3)C2C=C1OC)C	266.32	2.8538	0	2	2	0.645045	TRUE					266.315	Vasconine	[H]C1=C(OC([H])([H])[H])C(OC([H])([H])[H])=C([H])C2=C1C=3C4=C(C([H])=C([H])C3[H])C([H])([H])C([H])([H])[N+]4=C2[H]
CNP0041105	O=C1NC=2C=CC(=CC2C(=O)N3CC(NS(=O)(=O)C)CC13)C4=CC=C(F)C=C4F	421.425	1.7162	2	4	3	0.565661	TRUE	Benzodiazepines	1,4-benzodiazepines	Organoheterocyclic compounds	1,4-benzodiazepines	421.42	N-[13-(2,4-difluorophenyl)-2,8-dioxo-3,9-diazatricyclo[8.4.0.0¬≥,‚Å∑]tetradeca-1(14),10,12-trien-5-yl]methanesulfonamide	[H]C1=C(F)C(C=2C([H])=C3C(=O)N4C([H])(C(=O)N([H])C3=C([H])C2[H])C([H])([H])C([H])(N([H])S(=O)(=O)C([H])([H])[H])C4([H])[H])=C([H])C([H])=C1F
CNP0103622	OCC1C2NC=3C=CC=CC3C42CCN5CC(CC)C1CC54	298.43	2.461	2	3	2	0.623004	TRUE	Strychnos alkaloids		Alkaloids and derivatives	Strychnos alkaloids	298.423	Geissoschizoline	[H]OC([H])([H])C1([H])C2([H])N([H])C=3C(=C([H])C([H])=C([H])C3[H])C24C5([H])N(C([H])([H])C([H])(C1([H])C5([H])[H])C([H])([H])C([H])([H])[H])C([H])([H])C4([H])[H]
CNP0123544	O=C1N(C(=O)C2N1C(C=3NC=4C=CC=CC4C3C2)(C)C)C5=CC=C(OC)C=C5OC	405.454	3.8137	1	4	3	0.531598	TRUE	Indoles and derivatives	Pyridoindoles	Organoheterocyclic compounds	Beta carbolines	405.447	13-(2,4-dimethoxyphenyl)-10,10-dimethyl-8,11,13-triazatetracyclo[7.7.0.0¬≤,‚Å∑.0¬π¬π,¬π‚Åµ]hexadeca-1(9),2,4,6-tetraene-12,14-dione	[H]C1=C(OC([H])([H])[H])C(=C([H])C([H])=C1OC([H])([H])[H])N2C(=O)N3C(C4=C(C=5C(=C([H])C([H])=C([H])C5[H])N4[H])C([H])([H])C3([H])C2=O)(C([H])([H])[H])C([H])([H])[H]
CNP0115375	O=C1NCCC2=C1NC=3C=CC=C(OC)C32	216.24	1.4624	2	2	1	0.728832	TRUE	Indoles and derivatives	Pyridoindoles	Organoheterocyclic compounds	Beta carbolines	216.236	5-methoxy-1H,2H,3H,4H,9H-pyrido[3,4-b]indol-1-one	[H]C1=C(OC([H])([H])[H])C=2C3=C(C(=O)N([H])C([H])([H])C3([H])[H])N([H])C2C([H])=C1[H]
CNP0172446	O=C(NC1CC1)C=2N=C(C=3C=CC(=CC3)C)C=4NC=5C=CC=CC5C4C2	341.414	4.58372	2	2	3	0.630007	TRUE	Harmala alkaloids		Alkaloids and derivatives	Harmala alkaloids	341.407	N-cyclopropyl-1-(4-methylphenyl)-9H-pyrido[3,4-b]indole-3-carboxamide	[H]C=1C(=NC(=C2C1C=3C(=C([H])C([H])=C([H])C3[H])N2[H])C=4C([H])=C([H])C(=C([H])C4[H])C([H])([H])[H])C(=O)N([H])C5([H])C([H])([H])C5([H])[H]
CNP0075123	O=C(OCC(C(=O)OC1CC2N(C)C(CC2)C1)C=3C=CC=CC3)C	331.412	2.5017	0	5	5	0.50811	TRUE	Tropane alkaloids		Alkaloids and derivatives	Tropane alkaloids	331.407	8-methyl-8-azabicyclo[3.2.1]octan-3-yl 3-(acetyloxy)-2-phenylpropanoate	[H]C=1C(=C([H])C([H])=C([H])C1[H])C([H])(C(=O)OC2([H])C([H])([H])C3([H])N(C([H])(C2([H])[H])C([H])([H])C3([H])[H])C([H])([H])[H])C([H])([H])OC(=O)C([H])([H])[H]
CNP0136055	O=C(OC1CC2C(=O)CC(N2C)C1)C(C=3C=CC=CC3)CO	303.358	1.1099	1	5	4	0.769261	TRUE	Tropane alkaloids		Alkaloids and derivatives	Tropane alkaloids	303.354	8-methyl-6-oxo-8-azabicyclo[3.2.1]octan-3-yl 3-hydroxy-2-phenylpropanoate	[H]OC([H])([H])C([H])(C(=O)OC1([H])C([H])([H])C2([H])C(=O)C([H])([H])C([H])(N2C([H])([H])[H])C1([H])[H])C=3C([H])=C([H])C([H])=C([H])C3[H]
CNP0428690	OC1CCC(=CC2OCC(=C2CCC(O)(C=CCC1(OC)C)C)C)C	350.499	3.6853	2	4	1	0.990328	TRUE					448.593		[H]C1(OC(=O)C([H])([H])[H])OC2([H])OC([H])([H])C3([H])C2([H])C14C([H])(C5(C([H])(C(C([H])([H])C([H])([H])C5([H])[H])(C([H])([H])[H])C([H])([H])[H])C([H])(OC(=O)C([H])([H])C([H])([H])C([H])([H])[H])C4([H])[H])C([H])([H])[H])C([H])([H])C3([H])[H]
CNP0254475	O=C1C(OC2=CC(O)=CC=C21)=CC3=CN(C=4C=CC=CC34)C	291.306	3.5001	1	4	1	0.606609	TRUE	Indoles and derivatives	N-alkylindoles	Organoheterocyclic compounds	N-alkylindoles	291.301	6-hydroxy-2-[(1-methyl-1H-indol-3-yl)methylidene]-2,3-dihydro-1-benzofuran-3-one	[H]OC=1C([H])=C2OC(C(=O)C2=C([H])C1[H])=C([H])C=3C=4C(=C([H])C([H])=C([H])C4[H])N(C3[H])C([H])([H])[H]
CNP0061237	O=C(OC1=CC=C2C(OC(=CC=3OC(=CC3)C)C2=O)=C1)C4=CC=C(C=C4)C	360.365	4.73184	0	5	3	0.705369	TRUE	Benzene and substituted derivatives	Benzoic acids and derivatives	Benzenoids	Benzoic acid esters	360.36	2-[(5-methylfuran-2-yl)methylidene]-3-oxo-2,3-dihydro-1-benzofuran-6-yl 4-methylbenzoate	[H]C(=C1OC=2C(C1=O)=C([H])C([H])=C(OC(=O)C=3C([H])=C([H])C(=C([H])C3[H])C([H])([H])[H])C2[H])C=4OC(=C([H])C4[H])C([H])([H])[H]
CNP0273318	OC1=CC=C(C(O)=C1)C2COC=3C=C4OC(C=CC4=C(OC)C3C2)(C)C	354.402	4.0093	2	5	2	0.561545	TRUE					354.397	Neorauflavane	[H]OC=1C(=C([H])C([H])=C(O[H])C1[H])C2([H])C([H])([H])OC=3C(=C(OC([H])([H])[H])C4=C(OC(C([H])=C4[H])(C([H])([H])[H])C([H])([H])[H])C3[H])C2([H])[H]
CNP0037692	O=C(OC1=CC=C2C(OC(=CC=CC=3C=CC=CC3)C2=O)=C1)N4CCOCC4	377.396	3.69	0	5	3	0.728224	TRUE	Benzofurans		Organoheterocyclic compounds	Benzofurans	377.391	3-oxo-2-(3-phenylprop-2-en-1-ylidene)-2,3-dihydro-1-benzofuran-6-yl morpholine-4-carboxylate	[H]C1=C2OC(C(=O)C2=C([H])C([H])=C1OC(=O)N3C([H])([H])C([H])([H])OC([H])([H])C3([H])[H])=C([H])C([H])=C([H])C=4C([H])=C([H])C([H])=C([H])C4[H]
CNP0342527	BrCC(C1=CC=C(C2=CC=C(C2=C1)C)C)C	277.205	4.90664	0	0	2	0.59717	TRUE	Prenol lipids	Sesquiterpenoids	Lipids and lipid-like molecules	Guaianes	277.2	7-(1-bromopropan-2-yl)-1,4-dimethylazulene	[H]C1=C2C(C(=C([H])C([H])=C1C([H])(C([H])([H])Br)C([H])([H])[H])C([H])([H])[H])=C([H])C([H])=C2C([H])([H])[H]
CNP0230714	BrC=1NC2=CC=CC3=C2C1CC4N(C)CC(C)CC34	319.246	3.9103	1	1	0	0.664627	TRUE	Ergoline and derivatives	Clavines and derivatives	Alkaloids and derivatives	Clavines and derivatives	319.24	Pibocin A	[H]C1=C2C=3C(=C(Br)N2[H])C([H])([H])C4([H])N(C([H])([H])C([H])(C([H])([H])C4([H])C3C([H])=C1[H])C([H])([H])[H])C([H])([H])[H]
CNP0371203	O=C(NC1=CC=CC2=C1C=CN2C)C3=CN(C(=O)C=4C=CC=CC43)CCC(C)C	387.483	4.7916	1	4	5	0.503199	TRUE	Isoquinolines and derivatives	Isoquinolones and derivatives	Organoheterocyclic compounds	Isoquinolones and derivatives	387.475	N-(1-methyl-1H-indol-4-yl)-2-(3-methylbutyl)-1-oxo-1,2-dihydroisoquinoline-4-carboxamide	[H]C1=C2C(C(=O)N(C([H])=C2C(=O)N([H])C3=C4C(=C([H])C([H])=C3[H])N(C([H])=C4[H])C([H])([H])[H])C([H])([H])C([H])([H])C([H])(C([H])([H])[H])C([H])([H])[H])=C([H])C([H])=C1[H]
CNP0197856	O=C1C=CC(C=2C=CC=CC2)=C3N1CC4CN(CC3C4)S(=O)(=O)C=5C=CC=C(C5)C(F)(F)F	474.504	4.3421	0	4	3	0.549181	TRUE	Lupin alkaloids	Cytisine and derivatives	Alkaloids and derivatives	Cytisine and derivatives	474.497	3-phenyl-11-[3-(trifluoromethyl)benzenesulfonyl]-7,11-diazatricyclo[7.3.1.0¬≤,‚Å∑]trideca-2,4-dien-6-one	[H]C=1C(=C([H])C([H])=C([H])C1S(=O)(=O)N2C([H])([H])C3([H])C4=C(C=5C([H])=C([H])C([H])=C([H])C5[H])C([H])=C([H])C(=O)N4C([H])([H])C([H])(C2([H])[H])C3([H])[H])C(F)(F)F
CNP0131872	O=C1C(OC2=CC(OS(=O)(=O)C3=CC=C(Cl)C=C3)=CC=C12)=CC=4C=CC=CC4F	430.84	4.863	0	5	4	0.61243	TRUE	Aurone flavonoids		Phenylpropanoids and polyketides	Aurone flavonoids	430.835	2-[(2-fluorophenyl)methylidene]-3-oxo-2,3-dihydro-1-benzofuran-6-yl 4-chlorobenzene-1-sulfonate	[H]C1=C2OC(C(=O)C2=C([H])C([H])=C1OS(=O)(=O)C=3C([H])=C([H])C(Cl)=C([H])C3[H])=C([H])C=4C(F)=C([H])C([H])=C([H])C4[H]
CNP0204380	OC=1C=2C(OC)=CC(OC)=CC2C=C3C1COC(C)C3	274.316	3.0238	1	4	2	0.56478	TRUE	Naphthopyrans		Organoheterocyclic compounds	Naphthopyrans	274.312	7,9-dimethoxy-3-methyl-1H,3H,4H-naphtho[2,3-c]pyran-10-ol	[H]OC=1C2=C(OC([H])([H])[H])C([H])=C(OC([H])([H])[H])C([H])=C2C([H])=C3C1C([H])([H])OC([H])(C3([H])[H])C([H])([H])[H]
CNP0074854	O=C1C=C2CCC3C4CC=CC4(C)CCC3C2(C)C(C)C1	284.443	4.9304	0	1	0	0.742538	TRUE	Steroids and steroid derivatives	Androstane steroids	Lipids and lipid-like molecules	Androgens and derivatives	284.436	9,9a,11a-trimethyl-3H,3aH,3bH,4H,5H,7H,8H,9H,9aH,9bH,10H,11H,11aH-cyclopenta[a]phenanthren-7-one	[H]C=1C(=O)C([H])([H])C([H])(C2(C1C([H])([H])C([H])([H])C3([H])C4([H])C(C([H])=C([H])C4([H])[H])(C([H])([H])C([H])([H])C23[H])C([H])([H])[H])C([H])([H])[H])C([H])([H])[H]
CNP0170810	O=C(OCC(=C)C1CC(=O)C2CCCC(C)C2(C)C1)C(=CC)C	318.457	4.4736	0	3	4	0.537753	TRUE	Prenol lipids	Sesquiterpenoids	Lipids and lipid-like molecules	Eremophilane, 8,9-secoeremophilane and furoeremophilane sesquiterpenoids	318.451	2-(8,8a-dimethyl-4-oxo-decahydronaphthalen-2-yl)prop-2-en-1-yl 2-methylbut-2-enoate	[H]C(=C(C(=O)OC([H])([H])C(=C([H])[H])C1([H])C([H])([H])C(=O)C2([H])C(C([H])(C([H])([H])C([H])([H])C2([H])[H])C([H])([H])[H])(C1([H])[H])C([H])([H])[H])C([H])([H])[H])C([H])([H])[H]
CNP0264063	O=C1NC(C(=O)NC=2C=CC=CC12)CC(=O)NCC3=NC=4C=CC=CC4N3C	377.404	1.3303	3	5	4	0.539328	TRUE	Benzodiazepines	1,4-benzodiazepines	Organoheterocyclic compounds	1,4-benzodiazepines	377.397	2-(2,5-dioxo-2,3,4,5-tetrahydro-1H-1,4-benzodiazepin-3-yl)-N-[(1-methyl-1H-1,3-benzodiazol-2-yl)methyl]acetamide	[H]C1=C2N=C(N(C2=C([H])C([H])=C1[H])C([H])([H])[H])C([H])([H])N([H])C(=O)C([H])([H])C3([H])C(=O)N([H])C=4C(C(=O)N3[H])=C([H])C([H])=C([H])C4[H]
CNP0152608	O=C(OC1(C(=O)C=C2CCCC(C)C2(C)C1)C(=C)C)C	276.376	3.5899	0	3	2	0.816076	TRUE	Prenol lipids	Sesquiterpenoids	Lipids and lipid-like molecules	Eremophilane, 8,9-secoeremophilane and furoeremophilane sesquiterpenoids	276.371	8,8a-dimethyl-3-oxo-2-(prop-1-en-2-yl)-1,2,3,5,6,7,8,8a-octahydronaphthalen-2-yl acetate	[H]C=1C(=O)C(OC(=O)C([H])([H])[H])(C(=C([H])[H])C([H])([H])[H])C([H])([H])C2(C1C([H])([H])C([H])([H])C([H])([H])C2([H])C([H])([H])[H])C([H])([H])[H]
CNP0345870	OC1=CC=C2C3=C1OC4(C)C5(OC)C=CC6(CC5C(O)(C)CCC)C(N(C)CCC346)C2	425.569	3.5537	2	5	4	0.883821	TRUE	Morphinans		Alkaloids and derivatives	Morphinans	425.561	19-(2-hydroxypentan-2-yl)-15-methoxy-3,14-dimethyl-13-oxa-3-azahexacyclo[13.2.2.1¬≤,‚Å∏.0¬π,‚Å∂.0‚Å∂,¬π‚Å¥.0‚Å∑,¬π¬≤]icosa-7(12),8,10,16-tetraen-11-ol	[H]OC=1C=2OC3(C4(OC([H])([H])[H])C([H])=C([H])C5(C63C2C(=C([H])C1[H])C([H])([H])C5([H])N(C([H])([H])C6([H])[H])C([H])([H])[H])C([H])([H])C4([H])C(O[H])(C([H])([H])C([H])([H])C([H])([H])[H])C([H])([H])[H])C([H])([H])[H]
CNP0161104	O=C(OC1CCC[N+](C)(C)C1)C(O)(C=2C=CC=CC2)C=3C=CC=CC3	340.443	2.7045	1	3	4	0.891957	TRUE	Benzene and substituted derivatives	Diphenylmethanes	Benzenoids	Diphenylmethanes	340.437	3-[(2-hydroxy-2,2-diphenylacetyl)oxy]-1,1-dimethylpiperidin-1-ium	[H]OC(C(=O)OC1([H])C([H])([H])C([H])([H])C([H])([H])[N+](C1([H])[H])(C([H])([H])[H])C([H])([H])[H])(C=2C([H])=C([H])C([H])=C([H])C2[H])C=3C([H])=C([H])C([H])=C([H])C3[H]
CNP0339780	O=C1N2C(C=3C=CC=C(C3)[N+](=O)[O-])C=4NC=5C=CC=CC5C4CC2C(=O)N(C1)CCC=6C=CC=CC6	480.524	4.0037	1	4	5	0.519889	TRUE	Indoles and derivatives	Pyridoindoles	Organoheterocyclic compounds	Beta carbolines	480.516	2-(3-nitrophenyl)-6-(2-phenylethyl)-3,6,17-triazatetracyclo[8.7.0.0¬≥,‚Å∏.0¬π¬π,¬π‚Å∂]heptadeca-1(10),11,13,15-tetraene-4,7-dione	[H]C=1C(=C([H])C([H])=C([H])C1C2([H])C3=C(C=4C(=C([H])C([H])=C([H])C4[H])N3[H])C([H])([H])C5([H])C(=O)N(C([H])([H])C(=O)N25)C([H])([H])C([H])([H])C=6C([H])=C([H])C([H])=C([H])C6[H])[N+](=O)[O-]
CNP0065690	O=C(OC1CC2CCC(C1O)[N+]2([O-])C)C(C=3C=CC=CC3)CO	321.373	0.9143	2	5	4	0.55471	TRUE	Tropane alkaloids		Alkaloids and derivatives	Tropane alkaloids	321.369	2-hydroxy-3-[(3-hydroxy-2-phenylpropanoyl)oxy]-8-methyl-8-azabicyclo[3.2.1]octan-8-ium-8-olate	[H]OC1([H])C([H])(OC(=O)C([H])(C=2C([H])=C([H])C([H])=C([H])C2[H])C([H])([H])O[H])C([H])([H])C3([H])C([H])([H])C([H])([H])C1([H])[N+]3([O-])C([H])([H])[H]
CNP0429208	O=C(NCCC=1C=2SCOC2C3=[NH+]C=CC=4C=5C=CC=CC5NC1C43)C	364.45	3.4985	2	4	3	0.504874	TRUE					364.477		[H]OC(=O)C([H])([H])C([H])(C([H])([H])C([H])([H])C([H])=C(C([H])([H])C([H])([H])C([H])=C(C([H])([H])C([H])([H])C([H])([H])C1=C([H])C(=O)OC1([H])O[H])C([H])([H])[H])C([H])([H])[H])C([H])([H])[H]
CNP0219900	OCC(=C)C1CCC(O)(C)C2CCC(C)C2C1	238.371	2.7483	2	2	2	0.51085	TRUE	Prenol lipids	Sesquiterpenoids	Lipids and lipid-like molecules	Guaianes	238.366	Xylaranol A	[H]OC1(C2([H])C([H])(C([H])(C([H])([H])C2([H])[H])C([H])([H])[H])C([H])([H])C([H])(C(=C([H])[H])C([H])([H])O[H])C([H])([H])C1([H])[H])C([H])([H])[H]
CNP0417126	O=C(OC1(C(=O)CO)CCC2C3CCC4=CC(=O)CCC4(C)C3CCC21C)CC	402.531	3.7717	1	5	4	0.532247	TRUE	Steroids and steroid derivatives	Hydroxysteroids	Lipids and lipid-like molecules	21-hydroxysteroids	402.525	1-(2-hydroxyacetyl)-9a,11a-dimethyl-7-oxo-1H,2H,3H,3aH,3bH,4H,5H,7H,8H,9H,9aH,9bH,10H,11H,11aH-cyclopenta[a]phenanthren-1-yl propanoate	[H]OC([H])([H])C(=O)C1(OC(=O)C([H])([H])C([H])([H])[H])C2(C([H])(C3([H])C([H])(C4(C(=C([H])C(=O)C([H])([H])C4([H])[H])C([H])([H])C3([H])[H])C([H])([H])[H])C([H])([H])C2([H])[H])C([H])([H])C1([H])[H])C([H])([H])[H]
CNP0148919	O=C1OC2CC(C1=C)C(O)CC(=CCCC(=CC(O)CC2C)C)C	334.456	3.2988	2	4	0	0.522372	TRUE	Prenol lipids	Terpene lactones	Lipids and lipid-like molecules	Diterpene lactones	334.451	Crassin	[H]OC1([H])C([H])=C(C([H])([H])C([H])([H])C([H])=C(C([H])([H])C([H])(O[H])C2([H])C(C(=O)OC([H])(C([H])(C1([H])[H])C([H])([H])[H])C2([H])[H])=C([H])[H])C([H])([H])[H])C([H])([H])[H]
CNP0111247	O=C(OC1CC2C3OC3C(C1)[N+]2([O-])C)C(C=4C=CC=CC4)CO	319.357	0.9307	1	5	4	0.862975	TRUE	Hydroxy acids and derivatives	Beta hydroxy acids and derivatives	Organic acids and derivatives	Beta hydroxy acids and derivatives	319.353	9-methyl-9-oxo-3-oxa-9Œª‚Åµ-azatricyclo[3.3.1.0¬≤,‚Å¥]nonan-7-yl 3-hydroxy-2-phenylpropanoate	[H]OC([H])([H])C([H])(C(=O)OC1([H])C([H])([H])C2([H])C3([H])OC3([H])C([H])(C1([H])[H])[N+]2([O-])C([H])([H])[H])C=4C([H])=C([H])C([H])=C([H])C4[H]
CNP0075126	O=C(OC1CC2N(C)C(CC2)C1)C(C=3C=CC=C(OC)C3)CO	319.401	1.9395	1	5	5	0.843672	TRUE	Tropane alkaloids		Alkaloids and derivatives	Tropane alkaloids	319.396	8-methyl-8-azabicyclo[3.2.1]octan-3-yl 3-hydroxy-2-(3-methoxyphenyl)propanoate	[H]OC([H])([H])C([H])(C(=O)OC1([H])C([H])([H])C2([H])N(C([H])(C1([H])[H])C([H])([H])C2([H])[H])C([H])([H])[H])C3=C([H])C(OC([H])([H])[H])=C([H])C([H])=C3[H]
CNP0197073	O=C1OC2OCC3=CCC4C1(C(=O)CC(O)C4(C)C)C32	278.304	0.8083	1	5	0	0.782456	TRUE	Furofurans		Organoheterocyclic compounds	Furofurans	278.301	Marasmone	[H]OC1([H])C(C2([H])C3(C(=O)OC4([H])OC([H])([H])C(=C([H])C2([H])[H])C34[H])C(=O)C1([H])[H])(C([H])([H])[H])C([H])([H])[H]
CNP0176626	C=CC(C=1NC2=CC=CC3=C2C1CC4N(C)CC(C)CC34)(C)C	308.469	4.6114	1	1	2	0.50156	TRUE	Ergoline and derivatives	Clavines and derivatives	Alkaloids and derivatives	Clavines and derivatives	308.461	9-Deacetoxyfumigaclavine C	[H]C1=C2C=3C(=C(N2[H])C(C([H])=C([H])[H])(C([H])([H])[H])C([H])([H])[H])C([H])([H])C4([H])N(C([H])([H])C([H])(C([H])([H])C4([H])C3C([H])=C1[H])C([H])([H])[H])C([H])([H])[H]
CNP0112518	OC1(C(=C)C)CCC2=CCCC(C)C2(C)C1	220.356	3.8401	1	1	1	0.517392	TRUE	Prenol lipids	Sesquiterpenoids	Lipids and lipid-like molecules	Eremophilane, 8,9-secoeremophilane and furoeremophilane sesquiterpenoids	220.351	8,8a-dimethyl-2-(prop-1-en-2-yl)-1,2,3,4,6,7,8,8a-octahydronaphthalen-2-ol	[H]OC1(C(=C([H])[H])C([H])([H])[H])C([H])([H])C2(C(=C([H])C([H])([H])C([H])([H])C2([H])C([H])([H])[H])C([H])([H])C1([H])[H])C([H])([H])[H]
CNP0060578	O=C1C=C2CCC3C(CCC4(C)C3CCC4(O)C#C)C2(O)CC1	314.425	2.6074	2	3	0	0.50351	TRUE	Steroids and steroid derivatives	Estrane steroids	Lipids and lipid-like molecules	Estrogens and derivatives	314.419	1-ethynyl-1,9a-dihydroxy-11a-methyl-1H,2H,3H,3aH,3bH,4H,5H,7H,8H,9H,9aH,9bH,10H,11H,11aH-cyclopenta[a]phenanthren-7-one	[H]C#CC1(O[H])C2(C([H])(C3([H])C([H])(C4(O[H])C(=C([H])C(=O)C([H])([H])C4([H])[H])C([H])([H])C3([H])[H])C([H])([H])C2([H])[H])C([H])([H])C1([H])[H])C([H])([H])[H]
CNP0059468	O=C(OC)COC1=CC=C2C(=O)C(OC2=C1)=CC=3C=CC=CC3F	328.295	2.9937	0	5	4	0.527134	TRUE	Aurone flavonoids		Phenylpropanoids and polyketides	Aurone flavonoids	328.292	methyl 2-({2-[(2-fluorophenyl)methylidene]-3-oxo-2,3-dihydro-1-benzofuran-6-yl}oxy)acetate	[H]C1=C2OC(C(=O)C2=C([H])C([H])=C1OC([H])([H])C(=O)OC([H])([H])[H])=C([H])C=3C(F)=C([H])C([H])=C([H])C3[H]
CNP0375893	O=C(OC1=CC2C(C(=O)CC(C)C2(O)C3C=C(C(=O)C3C1)C)=C(C)C)C	358.434	2.8911	1	5	1	0.552345	TRUE	Prenol lipids	Monoterpenoids	Lipids and lipid-like molecules	Menthane monoterpenoids	358.429	10a-hydroxy-2,10-dimethyl-3,8-dioxo-7-(propan-2-ylidene)-3H,3aH,4H,6aH,7H,8H,9H,10H,10aH,10bH-cyclohexa[e]azulen-5-yl acetate	[H]OC12C([H])(C(C(=O)C([H])([H])C1([H])C([H])([H])[H])=C(C([H])([H])[H])C([H])([H])[H])C([H])=C(OC(=O)C([H])([H])[H])C([H])([H])C3([H])C(=O)C(=C([H])C23[H])C([H])([H])[H]
CNP0394863	O=C(C=CC1=CC=C(OC)C=C1OC)N2N=C(C3=C2CC4C3C4(C)C)C	352.434	3.85802	0	5	4	0.63686	TRUE	Cinnamic acids and derivatives		Phenylpropanoids and polyketides	Cinnamic acids and derivatives	352.428	3-(2,4-dimethoxyphenyl)-1-{3,3,9-trimethyl-7,8-diazatricyclo[4.3.0.0¬≤,‚Å¥]nona-1(6),8-dien-7-yl}prop-2-en-1-one	[H]C1=C(OC([H])([H])[H])C(=C([H])C([H])=C1OC([H])([H])[H])C([H])=C([H])C(=O)N2N=C(C3=C2C([H])([H])C4([H])C(C34[H])(C([H])([H])[H])C([H])([H])[H])C([H])([H])[H]
CNP0321659	O=C(OC)C(=COC)C1C(CC)CCN2CCC3(C(=O)NC=4C=CC=CC43)C21	384.476	2.7002	1	5	4	0.652282	TRUE	Indolizidines		Organoheterocyclic compounds	Indolizidines	384.47	methyl 2-{7'-ethyl-2-oxo-1,2,3',5',6',7',8',8'a-octahydro-2'H-spiro[indole-3,1'-indolizin]-8'-yl}-3-methoxyprop-2-enoate	[H]C(OC([H])([H])[H])=C(C(=O)OC([H])([H])[H])C1([H])C2([H])N(C([H])([H])C([H])([H])C32C(=O)N([H])C=4C3=C([H])C([H])=C([H])C4[H])C([H])([H])C([H])([H])C1([H])C([H])([H])C([H])([H])[H]
CNP0273990	O=C(OC1CC2CCC(C1)[N+]2([O-])C)C(C=3C=CC=CC3)CO	305.374	1.9435	1	4	4	0.875456	TRUE	Tropane alkaloids		Alkaloids and derivatives	Tropane alkaloids	305.369	Genatropin	[H]OC([H])([H])C([H])(C(=O)OC1([H])C([H])([H])C2([H])C([H])([H])C([H])([H])C([H])(C1([H])[H])[N+]2([O-])C([H])([H])[H])C=3C([H])=C([H])C([H])=C([H])C3[H]
CNP0076522	O=C(OC1CC2CCC(C1)C2)C(C=3C=CC=CC3)CO	274.36	2.8844	1	3	4	0.762827	TRUE	Hydroxy acids and derivatives	Beta hydroxy acids and derivatives	Organic acids and derivatives	Beta hydroxy acids and derivatives	274.355	bicyclo[3.2.1]octan-3-yl 3-hydroxy-2-phenylpropanoate	[H]OC([H])([H])C([H])(C(=O)OC1([H])C([H])([H])C2([H])C([H])([H])C([H])(C1([H])[H])C([H])([H])C2([H])[H])C=3C([H])=C([H])C([H])=C([H])C3[H]
CNP0055638	O=C(OC1CCC2C3CCC4=CC(=O)CCC4(C)C3C(=O)CC12C)CC	358.478	4.0191	0	4	2	0.547645	TRUE	Steroids and steroid derivatives	Steroid esters	Lipids and lipid-like molecules	Steroid esters	358.472	9a,11a-dimethyl-7,10-dioxo-1H,2H,3H,3aH,3bH,4H,5H,7H,8H,9H,9aH,9bH,10H,11H,11aH-cyclopenta[a]phenanthren-1-yl propanoate	[H]C=1C(=O)C([H])([H])C([H])([H])C2(C1C([H])([H])C([H])([H])C3([H])C2([H])C(=O)C([H])([H])C4(C([H])(OC(=O)C([H])([H])C([H])([H])[H])C([H])([H])C([H])([H])C43[H])C([H])([H])[H])C([H])([H])[H]
CNP0108557	O=C1C=C2CCC3C(=CCC4(C(=O)CCC34)C)C2(C)CC1	284.399	4.0075	0	2	0	0.508157	TRUE	Steroids and steroid derivatives	Androstane steroids	Lipids and lipid-like molecules	Androgens and derivatives	284.393	9a,11a-dimethyl-1H,2H,3H,3aH,3bH,4H,5H,7H,8H,9H,9aH,11H,11aH-cyclopenta[a]phenanthrene-1,7-dione	[H]C=1C(=O)C([H])([H])C([H])([H])C2(C3=C([H])C([H])([H])C4(C(=O)C([H])([H])C([H])([H])C4([H])C3([H])C([H])([H])C([H])([H])C12)C([H])([H])[H])C([H])([H])[H]
CNP0254549	O=C(OC1CC2CCC(C1)[N+]2(C)CC)C(C=3C=CC=CC3)CO	318.437	2.4656	1	3	5	0.89525	TRUE	Tropane alkaloids		Alkaloids and derivatives	Tropane alkaloids	318.431	8-ethyl-3-[(3-hydroxy-2-phenylpropanoyl)oxy]-8-methyl-8-azabicyclo[3.2.1]octan-8-ium	[H]OC([H])([H])C([H])(C(=O)OC1([H])C([H])([H])C2([H])C([H])([H])C([H])([H])C([H])(C1([H])[H])[N+]2(C([H])([H])C([H])([H])[H])C([H])([H])[H])C=3C([H])=C([H])C([H])=C([H])C3[H]
CNP0387524	O=C(NC1CC1)C=2N=C(C=3C=CC=4OCOC4C3)C=5NC=6C=CC=CC6C5C2	371.396	4.004	2	4	3	0.597195	TRUE	Harmala alkaloids		Alkaloids and derivatives	Harmala alkaloids	371.39	1-(2H-1,3-benzodioxol-5-yl)-N-cyclopropyl-9H-pyrido[3,4-b]indole-3-carboxamide	[H]C=1C(=NC(=C2C1C=3C(=C([H])C([H])=C([H])C3[H])N2[H])C=4C([H])=C5OC([H])([H])OC5=C([H])C4[H])C(=O)N([H])C6([H])C([H])([H])C6([H])[H]
CNP0028581	O=C(OC1=CC=C2C(=O)C(OC2=C1)=CC=3C=CC=CC3F)N4CCOCC4	369.348	3.2729	0	5	2	0.819889	TRUE	Aurone flavonoids		Phenylpropanoids and polyketides	Aurone flavonoids	369.344	2-[(2-fluorophenyl)methylidene]-3-oxo-2,3-dihydro-1-benzofuran-6-yl morpholine-4-carboxylate	[H]C1=C2OC(C(=O)C2=C([H])C([H])=C1OC(=O)N3C([H])([H])C([H])([H])OC([H])([H])C3([H])[H])=C([H])C=4C(F)=C([H])C([H])=C([H])C4[H]
CNP0023361	O=C1C=2C=C(C=CC2NC(=O)C3N1CC(NS(=O)(=O)C)C3)C=4SC=CC4	391.474	1.4995	2	5	3	0.572966	TRUE	Benzodiazepines	1,4-benzodiazepines	Organoheterocyclic compounds	1,4-benzodiazepines	391.467	N-[2,8-dioxo-13-(thiophen-2-yl)-3,9-diazatricyclo[8.4.0.0¬≥,‚Å∑]tetradeca-1(14),10,12-trien-5-yl]methanesulfonamide	[H]C1=C2C(=O)N3C([H])(C(=O)N([H])C2=C([H])C([H])=C1C=4SC([H])=C([H])C4[H])C([H])([H])C([H])(N([H])S(=O)(=O)C([H])([H])[H])C3([H])[H]
CNP0349408	S1C=2C=CC=CC2N(C=3C=CC=CC13)CC4CN5CCC4CC5	322.477	4.6311	0	3	2	0.534378	TRUE	Benzothiazines	Phenothiazines	Organoheterocyclic compounds	Phenothiazines	322.469	10-({1-azabicyclo[2.2.2]octan-3-yl}methyl)-10H-phenothiazine	[H]C1=C2SC=3C(=C([H])C([H])=C([H])C3[H])N(C2=C([H])C([H])=C1[H])C([H])([H])C4([H])C5([H])C([H])([H])C([H])([H])N(C4([H])[H])C([H])([H])C5([H])[H]
CNP0337892	O=C(OC1C[N+]2(C)CCC1CC2)C(O)(C=3C=CC=CC3)C=4C=CC=CC4	352.454	2.7045	1	3	4	0.942676	TRUE	Benzene and substituted derivatives	Diphenylmethanes	Benzenoids	Diphenylmethanes	352.448	3-[(2-hydroxy-2,2-diphenylacetyl)oxy]-1-methyl-1-azabicyclo[2.2.2]octan-1-ium	[H]OC(C(=O)OC1([H])C2([H])C([H])([H])C([H])([H])[N+](C1([H])[H])(C([H])([H])C2([H])[H])C([H])([H])[H])(C=3C([H])=C([H])C([H])=C([H])C3[H])C=4C([H])=C([H])C([H])=C([H])C4[H]
CNP0045888	N#CC=1C=CC=CC1NC(=O)NC2=CC=C(C=C2)S(=O)(=O)N	316.342	1.84968	3	4	3	0.9131	TRUE	Benzene and substituted derivatives	Benzenesulfonamides	Benzenoids	Benzenesulfonamides	316.337	1-(2-cyanophenyl)-3-(4-sulfamoylphenyl)urea	[H]C=1C(=C([H])C([H])=C(C1[H])S(=O)(=O)N([H])[H])N([H])C(=O)N([H])C=2C(C#N)=C([H])C([H])=C([H])C2[H]
CNP0081016	O=C1NC2=CC(O)=CC(=C2)CC(C)CC(O)C(O)C(C=C(C)C(O)C(C)CCC=C1C)C	445.6	3.9407	5	5	0	0.532219	TRUE	Macrolactams		Phenylpropanoids and polyketides	Macrolactams	445.593	17-Demethoxy-Reblastatin	[H]OC=1C([H])=C2C([H])=C(C1[H])C([H])([H])C([H])(C([H])([H])C([H])(O[H])C([H])(O[H])C([H])(C([H])=C(C([H])(O[H])C([H])(C([H])([H])C([H])([H])C([H])=C(C(=O)N2[H])C([H])([H])[H])C([H])([H])[H])C([H])([H])[H])C([H])([H])[H])C([H])([H])[H]
CNP0294430	O=C1C=C(C(C)C)C2CCC(=CC(O)CC(=CCC12C)C)C	302.458	4.6015	1	2	1	0.627558	TRUE	Prenol lipids	Diterpenoids	Lipids and lipid-like molecules	Dolabellane and neodolabellane diterpenoids	302.452	(1S*,6S*,11S*)-6-Hydroxydolabella-3E,7E,12-Trien-14-One	[H]OC1([H])C([H])=C(C([H])([H])C([H])([H])C2([H])C(=C([H])C(=O)C2(C([H])([H])C([H])=C(C1([H])[H])C([H])([H])[H])C([H])([H])[H])C([H])(C([H])([H])[H])C([H])([H])[H])C([H])([H])[H]
CNP0179483	O=C(CCC(C)C1CCC(=C2CC=C(C)C2C1O)C)C(C)C	304.474	4.6814	1	2	5	0.531549	TRUE	Prenol lipids	Diterpenoids	Lipids and lipid-like molecules	Pachydictyane and cneorubin diterpenoids	304.468	6-(4-hydroxy-3,8-dimethyl-1,3a,4,5,6,7-hexahydroazulen-5-yl)-2-methylheptan-3-one	[H]OC1([H])C2([H])C(=C(C([H])([H])C([H])([H])C1([H])C([H])(C([H])([H])C([H])([H])C(=O)C([H])(C([H])([H])[H])C([H])([H])[H])C([H])([H])[H])C([H])([H])[H])C([H])([H])C([H])=C2C([H])([H])[H]
CNP0091003	OC(C=CC=C(C=C)C)(C)C	152.237	2.4458	1	1	3	0.542349	TRUE	Organooxygen compounds	Alcohols and polyols	Organic oxygen compounds	Tertiary alcohols	152.234	2,6-dimethylocta-3,5,7-trien-2-ol	[H]OC(C([H])=C([H])C([H])=C(C([H])=C([H])[H])C([H])([H])[H])(C([H])([H])[H])C([H])([H])[H]
CNP0297442	O=C(OC1=CC=C2C(=O)C(OC2=C1)=CC=3C=CC=CC3F)C(C)C	326.323	4.0033	0	4	3	0.565607	TRUE	Aurone flavonoids		Phenylpropanoids and polyketides	Aurone flavonoids	326.319	2-[(2-fluorophenyl)methylidene]-3-oxo-2,3-dihydro-1-benzofuran-6-yl 2-methylpropanoate	[H]C1=C2OC(C(=O)C2=C([H])C([H])=C1OC(=O)C([H])(C([H])([H])[H])C([H])([H])[H])=C([H])C=3C(F)=C([H])C([H])=C([H])C3[H]
CNP0347078	N(=C)C1CC2C3CC1(C)CC2(C)CC3C(C)C	233.399	4.174	0	1	2	0.745118	TRUE	Propargyl-type 1,3-dipolar organic compounds		Organic 1,3-dipolar compounds	Propargyl-type 1,3-dipolar organic compounds	233.393	N-[1,3-dimethyl-5-(propan-2-yl)tricyclo[4.3.1.0¬≥,‚Å∑]decan-9-yl]methanimine	[H]C([H])=NC1([H])C2(C([H])([H])C3(C([H])(C([H])(C([H])(C([H])(C([H])([H])[H])C([H])([H])[H])C3([H])[H])C2([H])[H])C1([H])[H])C([H])([H])[H])C([H])([H])[H]
CNP0323317	O=C1C=C2C3=C(CC2C4(C)CCC(O)CC14)C(C)C(CC3)C(C)C5N(C)CC(C)CC5O	441.656	4.3626	2	4	2	0.944638	TRUE	Organooxygen compounds	Carbonyl compounds	Organic oxygen compounds	Cyclohexenones	441.647	3-hydroxy-9-[1-(3-hydroxy-1,5-dimethylpiperidin-2-yl)ethyl]-10,11b-dimethyl-1H,2H,3H,4H,4aH,5H,7H,8H,9H,10H,11H,11aH,11bH-cyclohexa[a]fluoren-5-one	[H]OC1([H])C([H])(N(C([H])([H])C([H])(C1([H])[H])C([H])([H])[H])C([H])([H])[H])C([H])(C2([H])C([H])(C3=C(C4=C([H])C(=O)C5([H])C(C4([H])C3([H])[H])(C([H])([H])C([H])([H])C([H])(O[H])C5([H])[H])C([H])([H])[H])C([H])([H])C2([H])[H])C([H])([H])[H])C([H])([H])[H]
CNP0037605	O=C(OC)C1N2C=3C=CC=CC3C4=C2C5CC1C(=CC)C[N+]5([O-])CC4	338.407	3.247	0	4	1	0.527938	TRUE	Pleiocarpaman alkaloids		Alkaloids and derivatives	Pleiocarpaman alkaloids	338.401	13-ethylidene-18-(methoxycarbonyl)-1,11-diazapentacyclo[12.3.1.0¬≤,‚Å∑.0‚Å∏,¬π‚Å∑.0¬π¬π,¬π‚Å∂]octadeca-2,4,6,8(17)-tetraen-11-ium-11-olate	[H]C1=C2C3=C4N(C2=C([H])C([H])=C1[H])C([H])(C(=O)OC([H])([H])[H])C5([H])C(=C([H])C([H])([H])[H])C([H])([H])[N+]([O-])(C4([H])C5([H])[H])C([H])([H])C3([H])[H]
CNP0369902	O=C1N2C(C(=O)N(C1)CCC(C)C)CC=3C=4C=CC=CC4NC3C2(C)C	353.466	3.0446	1	2	3	0.560515	TRUE	Indoles and derivatives	Pyridoindoles	Organoheterocyclic compounds	Beta carbolines	353.459	2,2-dimethyl-6-(3-methylbutyl)-3,6,17-triazatetracyclo[8.7.0.0¬≥,‚Å∏.0¬π¬π,¬π‚Å∂]heptadeca-1(10),11,13,15-tetraene-4,7-dione	[H]C1=C2C3=C(N([H])C2=C([H])C([H])=C1[H])C(N4C(=O)C([H])([H])N(C(=O)C4([H])C3([H])[H])C([H])([H])C([H])([H])C([H])(C([H])([H])[H])C([H])([H])[H])(C([H])([H])[H])C([H])([H])[H]
CNP0108756	O=C(OC1=CC=C2C(=O)C(OC2=C1)=CC3=CC=C(Cl)C=C3)N4CCOCC4	385.803	3.7872	0	5	2	0.680769	TRUE	Aurone flavonoids		Phenylpropanoids and polyketides	Aurone flavonoids	385.798	2-[(4-chlorophenyl)methylidene]-3-oxo-2,3-dihydro-1-benzofuran-6-yl morpholine-4-carboxylate	[H]C1=C2OC(C(=O)C2=C([H])C([H])=C1OC(=O)N3C([H])([H])C([H])([H])OC([H])([H])C3([H])[H])=C([H])C=4C([H])=C([H])C(Cl)=C([H])C4[H]
CNP0108573	O=C(N1C2=CC=C(C=C2C3C[NH+](C)CCC13)C)COC	275.372	0.35862	1	2	2	0.520799	TRUE
CNP0255921	O=C1C(C=CC(O)(C)C)=C(OC)C=2C=CC=CC2N1C	273.332	2.3312	1	4	3	0.520268	TRUE	Quinolines and derivatives	Quinolones and derivatives	Organoheterocyclic compounds	Hydroquinolones	273.328	Glycocitlone A	[H]OC(C([H])=C([H])C1=C(OC([H])([H])[H])C=2C(=C([H])C([H])=C([H])C2[H])N(C1=O)C([H])([H])[H])(C([H])([H])[H])C([H])([H])[H]
CNP0039250	O=C(C=CC1=CC(Br)=CC2=C1OCOC2)C3=CC(F)=CC=C3O	379.181	4.0564	1	4	3	0.787734	TRUE	Linear 1,3-diarylpropanoids	Chalcones and dihydrochalcones	Phenylpropanoids and polyketides	2'-Hydroxychalcones	379.177	3-(6-bromo-2,4-dihydro-1,3-benzodioxin-8-yl)-1-(5-fluoro-2-hydroxyphenyl)prop-2-en-1-one	[H]OC=1C(C(=O)C([H])=C([H])C=2C=3OC([H])([H])OC([H])([H])C3C([H])=C(Br)C2[H])=C([H])C(F)=C([H])C1[H]
CNP0331537	O=C1C=CCC2C(C=CC(=O)C=3C(=O)NC(C3O)CCCN1)CC4C5CC(C)C(CC)C5C6OC6C24	494.632	3.2264	3	5	1	0.822316	TRUE	Macrolactams		Phenylpropanoids and polyketides	Macrolactams	494.624	Capsimycin B	[H]OC1=C2C(=O)C([H])=C([H])C3([H])C([H])(C4([H])C5([H])OC5([H])C6([H])C([H])(C4([H])C3([H])[H])C([H])([H])C([H])(C6([H])C([H])([H])C([H])([H])[H])C([H])([H])[H])C([H])([H])C([H])=C([H])C(=O)N([H])C([H])([H])C([H])([H])C([H])([H])C1([H])N([H])C2=O
CNP0156206	O=C1C(OC)=CC2C3CC4=CC=C(OC)C(O)=C4C2(C1)CC[NH+]3C	330.404	0.601	2	4	2	0.683729	TRUE
CNP0287671	O=C(OC1C(=CC23C(=O)C(C=C(C)C(O)C12O)C4C(CC3C)C4(C)C)C)C=5C=CC=CC5	436.548	3.7075	2	5	2	0.670972	TRUE	Prenol lipids	Diterpenoids	Lipids and lipid-like molecules	Tigliane and ingenane diterpenoids	436.541	5,6-dihydroxy-3,7,11,11,14-pentamethyl-15-oxotetracyclo[7.5.1.0¬π,‚Åµ.0¬π‚Å∞,¬π¬≤]pentadeca-2,7-dien-4-yl benzoate	[H]OC12C3(C(=O)C([H])(C([H])=C(C1([H])O[H])C([H])([H])[H])C4([H])C(C4([H])C([H])([H])C3([H])C([H])([H])[H])(C([H])([H])[H])C([H])([H])[H])C([H])=C(C2([H])OC(=O)C=5C([H])=C([H])C([H])=C([H])C5[H])C([H])([H])[H]
CNP0295751	OC(C)(C)C1CCC(C)CC1C=C(C=C)C	222.372	3.942	1	1	3	0.527269	TRUE	Prenol lipids	Sesquiterpenoids	Lipids and lipid-like molecules	Sesquiterpenoids	222.367	2-[4-methyl-2-(2-methylbuta-1,3-dien-1-yl)cyclohexyl]propan-2-ol	[H]OC(C1([H])C([H])(C([H])=C(C([H])=C([H])[H])C([H])([H])[H])C([H])([H])C([H])(C([H])([H])C1([H])[H])C([H])([H])[H])(C([H])([H])[H])C([H])([H])[H]
CNP0371053	O=C(OC1CC2N(C)C(CC2)C1)C(C=3C=CC=CC3)C=4C=CC=CC4	335.447	3.9869	0	3	4	0.636794	TRUE	Benzene and substituted derivatives	Diphenylmethanes	Benzenoids	Diphenylmethanes	335.44	8-methyl-8-azabicyclo[3.2.1]octan-3-yl 2,2-diphenylacetate	[H]C=1C(=C([H])C([H])=C([H])C1[H])C([H])(C(=O)OC2([H])C([H])([H])C3([H])N(C([H])(C2([H])[H])C([H])([H])C3([H])[H])C([H])([H])[H])C=4C([H])=C([H])C([H])=C([H])C4[H]
CNP0064794	O=C1C=2C=C(C=CC2NC(=O)C3N1CCN(C(=O)C4NCSC4)C3)C=5C=CC=CC5F	440.5	1.7603	2	5	2	0.810644	TRUE	Benzodiazepines	1,4-benzodiazepines	Organoheterocyclic compounds	1,4-benzodiazepines	440.492	5-(2-fluorophenyl)-13-(1,3-thiazolidine-4-carbonyl)-1,9,13-triazatricyclo[9.4.0.0¬≥,‚Å∏]pentadeca-3,5,7-triene-2,10-dione	[H]C1=C2C(=O)N3C([H])(C(=O)N([H])C2=C([H])C([H])=C1C=4C(F)=C([H])C([H])=C([H])C4[H])C([H])([H])N(C(=O)C5([H])N([H])C([H])([H])SC5([H])[H])C([H])([H])C3([H])[H]
CNP0087334	O=C(O)C=1C=CC=CC1NC(=O)C2N(C(=O)C3=CC=C(C=C3)[N+](=O)[O-])CCC2	383.36	2.5363	2	5	5	0.523792	TRUE	Benzene and substituted derivatives	Benzoic acids and derivatives	Benzenoids	Acylaminobenzoic acid and derivatives	383.356	2-[1-(4-nitrobenzoyl)pyrrolidine-2-amido]benzoic acid	[H]OC(=O)C=1C(=C([H])C([H])=C([H])C1[H])N([H])C(=O)C2([H])N(C(=O)C=3C([H])=C([H])C(=C([H])C3[H])[N+](=O)[O-])C([H])([H])C([H])([H])C2([H])[H]
CNP0141192	OC1=CC=C2C(=C1)C34CCN(C)C(C2)C4CCCC3	257.377	3.0804	1	2	0	0.685542	TRUE	Morphinans		Alkaloids and derivatives	Morphinans	257.371	17-methyl-17-azatetracyclo[7.5.3.0¬π,¬π‚Å∞.0¬≤,‚Å∑]heptadeca-2,4,6-trien-4-ol	[H]OC=1C([H])=C2C(=C([H])C1[H])C([H])([H])C3([H])N(C([H])([H])C([H])([H])C24C3([H])C([H])([H])C([H])([H])C([H])([H])C4([H])[H])C([H])([H])[H]
CNP0079990	OC1=CC=C2C(=C1)C34CCCCC4C(C2)[NH+](C)CC3	258.385	1.6633	2	1	0	0.705763	TRUE
CNP0218290	O=C(O)CC1=CC=C2OCC=3C=CC=CC3C(=CCCN(C)C)C2=C1	337.419	3.5895	1	3	5	0.665892	TRUE	Benzoxepines	Dibenzoxepines	Organoheterocyclic compounds	Dibenzoxepines	337.413	2-{2-[3-(dimethylamino)propylidene]-9-oxatricyclo[9.4.0.0¬≥,‚Å∏]pentadeca-1(15),3,5,7,11,13-hexaen-5-yl}acetic acid	[H]OC(=O)C([H])([H])C=1C([H])=C2C(OC([H])([H])C=3C(C2=C([H])C([H])([H])C([H])([H])N(C([H])([H])[H])C([H])([H])[H])=C([H])C([H])=C([H])C3[H])=C([H])C1[H]
CNP0383064	OC(CCC(C1=CC=C(C)CC1)C)C(O)(C)C	238.371	3.201	2	2	5	0.818959	TRUE	Prenol lipids	Sesquiterpenoids	Lipids and lipid-like molecules	Sesquiterpenoids	238.366	Myrrhlalkyldiol	[H]OC(C([H])(O[H])C([H])([H])C([H])([H])C([H])(C1=C([H])C([H])=C(C([H])([H])C1([H])[H])C([H])([H])[H])C([H])([H])[H])(C([H])([H])[H])C([H])([H])[H]
CNP0025992	O=C1C(OC)=CC2C3[NH+](C)CC43C5=CC=C(OC)C(O)=C5C2(C1)C4	328.388	0.3099	2	4	2	0.843869	TRUE
CNP0040095	O=C1C(OC2=CC(OS(=O)(=O)C3=CC=C(F)C=C3)=CC=C12)=CC=4C=CC=CC4C	410.422	4.51802	0	5	4	0.646367	TRUE	Aurone flavonoids		Phenylpropanoids and polyketides	Aurone flavonoids	410.417	2-[(2-methylphenyl)methylidene]-3-oxo-2,3-dihydro-1-benzofuran-6-yl 4-fluorobenzene-1-sulfonate	[H]C1=C2OC(C(=O)C2=C([H])C([H])=C1OS(=O)(=O)C=3C([H])=C([H])C(F)=C([H])C3[H])=C([H])C=4C(=C([H])C([H])=C([H])C4[H])C([H])([H])[H]
CNP0195879	O=C(N1CCC2(O)CCCCC2C1)CN3C=CC=4C=CC(Br)=CC43	391.309	3.5574	1	3	2	0.520824	TRUE	Indoles and derivatives	N-alkylindoles	Organoheterocyclic compounds	N-alkylindoles	391.302	1-(4a-hydroxy-decahydroisoquinolin-2-yl)-2-(6-bromo-1H-indol-1-yl)ethan-1-one	[H]OC12C([H])(C([H])([H])N(C(=O)C([H])([H])N3C=4C(=C([H])C([H])=C(Br)C4[H])C([H])=C3[H])C([H])([H])C1([H])[H])C([H])([H])C([H])([H])C([H])([H])C2([H])[H]
CNP0037203	O=C(OC1=CC=C2C(OC(=CC3=CC=C(C=C3)C(C)C)C2=O)=C1)N4CCOCC4	393.439	4.2572	0	5	3	0.73668	TRUE	Aurone flavonoids		Phenylpropanoids and polyketides	Aurone flavonoids	393.433	3-oxo-2-{[4-(propan-2-yl)phenyl]methylidene}-2,3-dihydro-1-benzofuran-6-yl morpholine-4-carboxylate	[H]C1=C2OC(C(=O)C2=C([H])C([H])=C1OC(=O)N3C([H])([H])C([H])([H])OC([H])([H])C3([H])[H])=C([H])C=4C([H])=C([H])C(=C([H])C4[H])C([H])(C([H])([H])[H])C([H])([H])[H]
CNP0064681	O=C(OC)C1=COC(C)C2C[NH+]3CCC4(C(=O)NC=5C=CC=CC54)C3CC12	369.441	0.6454	2	4	1	0.560212	TRUE
CNP0430391	BrC=1C=CC2=C(C1)NC=C2C3OC4=CC=5C=CNC6=CC=[NH+]C(=C4OC3[N+](C)(C)C)C56	479.378	4.8387	2	3	2	0.981314	TRUE					474.717		[H]OC1([H])C([H])=C2C(C3([H])C([H])(O[H])C([H])(O[H])C4(C([H])(C13[H])C([H])([H])C([H])([H])C4([H])C([H])(C5([H])C(C([H])(C([H])(C([H])([H])[H])C([H])([H])[H])C([H])([H])[H])(C5([H])[H])C([H])([H])[H])C([H])([H])[H])C([H])([H])[H])(C([H])([H])C([H])([H])C([H])(O[H])C2([H])[H])C([H])([H])[H]
CNP0349914	O=C(NC1CN(C)C2CC3=CNC4=CC=CC(=C43)C2C1)N(CC)CC	340.471	2.9317	2	2	3	0.606742	TRUE	Quinolines and derivatives	Indoloquinolines	Organoheterocyclic compounds	Indoloquinolines	340.463	3,3-diethyl-1-{6-methyl-6,11-diazatetracyclo[7.6.1.0¬≤,‚Å∑.0¬π¬≤,¬π‚Å∂]hexadeca-1(16),9,12,14-tetraen-4-yl}urea	[H]C1=C2C3=C(C([H])=C1[H])C4([H])C([H])(N(C([H])([H])C([H])(N([H])C(=O)N(C([H])([H])C([H])([H])[H])C([H])([H])C([H])([H])[H])C4([H])[H])C([H])([H])[H])C([H])([H])C3=C([H])N2[H]
CNP0230528	O=C(OC1=CC=C2C(=O)C(OC2=C1)=CC=3C(Cl)=CC=CC3Cl)N4CCOCC4	420.248	4.4406	0	5	2	0.62808	TRUE	Aurone flavonoids		Phenylpropanoids and polyketides	Aurone flavonoids	420.243	2-[(2,6-dichlorophenyl)methylidene]-3-oxo-2,3-dihydro-1-benzofuran-6-yl morpholine-4-carboxylate	[H]C(=C1OC=2C(C1=O)=C([H])C([H])=C(OC(=O)N3C([H])([H])C([H])([H])OC([H])([H])C3([H])[H])C2[H])C=4C(Cl)=C([H])C([H])=C([H])C4Cl
CNP0072085	OC1=CC=C2C(OCC3C4=CC=C5OC(C=CC5=C4OC23)(C)C)=C1OC	352.386	4.1947	1	5	1	0.696395	TRUE	Isoflavonoids	Furanoisoflavonoids	Phenylpropanoids and polyketides	Pterocarpans	352.381	6-methoxy-17,17-dimethyl-4,12,18-trioxapentacyclo[11.8.0.0¬≤,¬π¬π.0‚Åµ,¬π‚Å∞.0¬π‚Å¥,¬π‚Åπ]henicosa-1(13),5(10),6,8,14(19),15,20-heptaen-7-ol	[H]OC1=C(OC([H])([H])[H])C=2OC([H])([H])C3([H])C4=C(OC3([H])C2C([H])=C1[H])C5=C(OC(C([H])=C5[H])(C([H])([H])[H])C([H])([H])[H])C([H])=C4[H]
CNP0363212	O=C(OC1CC2CC(O)C(C1)[N+]2(C)CC#C)C(C=3C=CC=CC3)CO	344.431	1.0497	2	4	5	0.992871	TRUE	Tropane alkaloids		Alkaloids and derivatives	Tropane alkaloids	344.426	6-hydroxy-3-[(3-hydroxy-2-phenylpropanoyl)oxy]-8-methyl-8-(prop-2-yn-1-yl)-8-azabicyclo[3.2.1]octan-8-ium	[H]C#CC([H])([H])[N+]1(C2([H])C([H])(O[H])C([H])([H])C1([H])C([H])([H])C([H])(OC(=O)C([H])(C=3C([H])=C([H])C([H])=C([H])C3[H])C([H])([H])O[H])C2([H])[H])C([H])([H])[H]
CNP0121910	O=C1N(C)CCC2(N1C)CCN3CCC=4C=5C=CC=CC5OC4C3C2	339.439	3.2519	0	3	0	0.806618	TRUE	Azaspirodecane derivatives		Organoheterocyclic compounds	Azaspirodecane derivatives	339.432	1,5-dimethyl-17'-oxa-7'-azaspiro[1,5-diazinane-2,4'-tetracyclo[8.7.0.0¬≤,‚Å∑.0¬π¬π,¬π‚Å∂]heptadecane]-1'(10'),11',13',15'-tetraen-6-one	[H]C1=C2OC3=C(C2=C([H])C([H])=C1[H])C([H])([H])C([H])([H])N4C3([H])C([H])([H])C5(N(C(=O)N(C([H])([H])C5([H])[H])C([H])([H])[H])C([H])([H])[H])C([H])([H])C4([H])[H]
CNP0303278	O=C1CC2CC(C)CC(=O)C32CCCNCCCC13	263.381	2.3406	1	3	0	0.514552	TRUE	Organooxygen compounds	Carbonyl compounds	Organic oxygen compounds	Ketones	263.376	11-methyl-tetradecahydro-1H-indeno[3,3a-e]azonine-8,13-dione	[H]N1C([H])([H])C([H])([H])C([H])([H])C23C(=O)C([H])([H])C([H])(C([H])([H])C2([H])C([H])([H])C(=O)C3([H])C([H])([H])C([H])([H])C1([H])[H])C([H])([H])[H]
CNP0051083	O=C(NCC1N2CCC(C1)C(C3=NC(=NC(=C3)C=4SC=CC4)C)C2)C	356.495	2.82742	1	5	4	0.597646	TRUE	Quinuclidines		Organoheterocyclic compounds	Quinuclidines	356.487	N-({5-[2-methyl-6-(thiophen-2-yl)pyrimidin-4-yl]-1-azabicyclo[2.2.2]octan-2-yl}methyl)acetamide	[H]C1=C(N=C(N=C1C2([H])C3([H])C([H])([H])C([H])(N(C2([H])[H])C([H])([H])C3([H])[H])C([H])([H])N([H])C(=O)C([H])([H])[H])C([H])([H])[H])C=4SC([H])=C([H])C4[H]
CNP0047370	O=C1C(=C(N=C2SC=CN21)C)CC[NH+]3CCC(=C(C4=CC=C(F)C=C4)C5=CC=C(F)C=C5)CC3	478.588	4.06592	1	4	5	0.706962	TRUE
CNP0128741	O=C(NC1CCCCC1)C2CN(C)C3CC4=CN(C5=CC=CC(=C54)C3C2)C(C)C	393.575	4.6311	1	3	3	0.512093	TRUE	Ergoline and derivatives	Lysergic acids and derivatives	Alkaloids and derivatives	Lysergamides	393.566	N-cyclohexyl-6-methyl-11-(propan-2-yl)-6,11-diazatetracyclo[7.6.1.0¬≤,‚Å∑.0¬π¬≤,¬π‚Å∂]hexadeca-1(16),9,12,14-tetraene-4-carboxamide	[H]C1=C2C3=C(C([H])=C1[H])C4([H])C([H])(N(C([H])([H])C([H])(C(=O)N([H])C5([H])C([H])([H])C([H])([H])C([H])([H])C([H])([H])C5([H])[H])C4([H])[H])C([H])([H])[H])C([H])([H])C3=C([H])N2C([H])(C([H])([H])[H])C([H])([H])[H]
CNP0336360	O=C(OC1=CC=C2C(OC(=CC=3SC=CC3C)C2=O)=C1)C=4C=CC=CC4	362.406	4.89192	0	5	3	0.798421	TRUE	Benzene and substituted derivatives	Benzoic acids and derivatives	Benzenoids	Benzoic acid esters	362.4	2-[(3-methylthiophen-2-yl)methylidene]-3-oxo-2,3-dihydro-1-benzofuran-6-yl benzoate	[H]C(=C1OC=2C(C1=O)=C([H])C([H])=C(OC(=O)C=3C([H])=C([H])C([H])=C([H])C3[H])C2[H])C=4SC([H])=C([H])C4C([H])([H])[H]
CNP0319305	O1C=CC=2C=CC34C=CCC(C)(C)C4C3C12	212.292	3.9923	0	1	0	0.5338	TRUE	Cycloheptafurans		Organoheterocyclic compounds	Cycloheptafurans	212.287	11,11-dimethyl-7-oxatetracyclo[7.5.0.0¬π,¬π‚Å∞.0‚Å¥,‚Å∏]tetradeca-2,4(8),5,13-tetraene	[H]C=1OC2=C(C1[H])C([H])=C([H])C34C([H])=C([H])C([H])([H])C(C3([H])C24[H])(C([H])([H])[H])C([H])([H])[H]
CNP0403000	O=C1NC(C(=O)NC=2C=CC=CC12)CCC(=O)NCC3=NC=4C=CC=CC4N3C	391.431	1.7204	3	5	5	0.573415	TRUE	Benzodiazepines	1,4-benzodiazepines	Organoheterocyclic compounds	1,4-benzodiazepines	391.424	3-(2,5-dioxo-2,3,4,5-tetrahydro-1H-1,4-benzodiazepin-3-yl)-N-[(1-methyl-1H-1,3-benzodiazol-2-yl)methyl]propanamide	[H]C1=C2N=C(N(C2=C([H])C([H])=C1[H])C([H])([H])[H])C([H])([H])N([H])C(=O)C([H])([H])C([H])([H])C3([H])C(=O)N([H])C=4C(C(=O)N3[H])=C([H])C([H])=C([H])C4[H]
CNP0391183	O=C(NC1=CC(Cl)=CC=C1OC)C2CC(NC32C(=O)NC4=CC=C(Br)C=C43)C(O)C	494.773	3.2561	4	5	4	0.523886	TRUE	Indoles and derivatives	Indoles	Organoheterocyclic compounds	3-alkylindoles	494.766	5-bromo-N-(5-chloro-2-methoxyphenyl)-5'-(1-hydroxyethyl)-2-oxo-1,2-dihydrospiro[indole-3,2'-pyrrolidine]-3'-carboxamide	[H]OC([H])(C1([H])N([H])C2(C(=O)N([H])C=3C2=C([H])C(Br)=C([H])C3[H])C([H])(C(=O)N([H])C=4C(OC([H])([H])[H])=C([H])C([H])=C(Cl)C4[H])C1([H])[H])C([H])([H])[H]
CNP0256549	O=C(OC1C(=CC2C(=O)C3(C=C(C)C(O)C13O)C(C)CC4C2C4(C)C)C)C=5C=CC=CC5	436.548	3.7075	2	5	2	0.600792	TRUE	Prenol lipids	Diterpenoids	Lipids and lipid-like molecules	Tigliane and ingenane diterpenoids	436.541	4,5-dihydroxy-3,7,11,11,14-pentamethyl-15-oxotetracyclo[7.5.1.0¬π,‚Åµ.0¬π‚Å∞,¬π¬≤]pentadeca-2,7-dien-6-yl benzoate	[H]OC12C3(C(=O)C([H])(C([H])=C(C1([H])OC(=O)C=4C([H])=C([H])C([H])=C([H])C4[H])C([H])([H])[H])C5([H])C(C5([H])C([H])([H])C3([H])C([H])([H])[H])(C([H])([H])[H])C([H])([H])[H])C([H])=C(C2([H])O[H])C([H])([H])[H]
CNP0043743	O=C1C2=CC(=CC=C2NC(=O)C3N1CC(NS(=O)(=O)C)C3)C=4C=CC(Cl)=CC4	419.89	2.0914	2	4	3	0.539529	TRUE	Benzodiazepines	1,4-benzodiazepines	Organoheterocyclic compounds	1,4-benzodiazepines	419.884	N-[13-(4-chlorophenyl)-2,8-dioxo-3,9-diazatricyclo[8.4.0.0¬≥,‚Å∑]tetradeca-1(14),10,12-trien-5-yl]methanesulfonamide	[H]C1=C2C(=O)N3C([H])(C(=O)N([H])C2=C([H])C([H])=C1C=4C([H])=C([H])C(Cl)=C([H])C4[H])C([H])([H])C([H])(N([H])S(=O)(=O)C([H])([H])[H])C3([H])[H]
CNP0345904	OC1=CC=C2C3=C1OC4C5(OC)C=CC6(CC5CO)C(N(C)CCC346)C2	355.434	1.6048	2	5	2	0.838041	TRUE	Morphinans		Alkaloids and derivatives	Morphinans	355.428	19-(hydroxymethyl)-15-methoxy-3-methyl-13-oxa-3-azahexacyclo[13.2.2.1¬≤,‚Å∏.0¬π,‚Å∂.0‚Å∂,¬π‚Å¥.0‚Å∑,¬π¬≤]icosa-7(12),8,10,16-tetraen-11-ol	[H]OC=1C=2OC3([H])C4(OC([H])([H])[H])C([H])=C([H])C5(C63C2C(=C([H])C1[H])C([H])([H])C5([H])N(C([H])([H])C6([H])[H])C([H])([H])[H])C([H])([H])C4([H])C([H])([H])O[H]
CNP0068995	O=C(OC1CC2CC(O)C(C1)[N+]2([O-])C)C(C=3C=CC=CC3)CO	321.373	0.9143	2	5	4	0.83757	TRUE	Tropane alkaloids		Alkaloids and derivatives	Tropane alkaloids	321.369	6-hydroxy-3-[(3-hydroxy-2-phenylpropanoyl)oxy]-8-methyl-8-azabicyclo[3.2.1]octan-8-ium-8-olate	[H]OC1([H])C2([H])C([H])([H])C([H])(OC(=O)C([H])(C=3C([H])=C([H])C([H])=C([H])C3[H])C([H])([H])O[H])C([H])([H])C([H])(C1([H])[H])[N+]2([O-])C([H])([H])[H]
CNP0336034	ClC=1C=CC(O)=C(C1)C=2ON=CC2C3=CC=C4OCCOC4=C3	329.739	4.1388	1	5	2	0.616588	TRUE	Benzodioxanes	Benzo-1,4-dioxanes	Organoheterocyclic compounds	Benzo-1,4-dioxanes	329.735	4-chloro-2-[4-(2,3-dihydro-1,4-benzodioxin-6-yl)-1,2-oxazol-5-yl]phenol	[H]OC1=C(C=2ON=C([H])C2C3=C([H])C=4OC([H])([H])C([H])([H])OC4C([H])=C3[H])C([H])=C(Cl)C([H])=C1[H]
CNP0177504	CCC1CC(C)CC(C)C1	140.27	3.4687	0	0	1	0.504063	TRUE	Saturated hydrocarbons	Cycloalkanes	Hydrocarbons	Cycloalkanes	140.266	1-ethyl-3,5-dimethylcyclohexane	[H]C1(C([H])([H])C([H])(C([H])([H])C([H])(C1([H])[H])C([H])([H])[H])C([H])([H])[H])C([H])([H])C([H])([H])[H]
CNP0033635	O=C1C=C2CCC3C(C(=O)CC4(C)C3CCC4(O)C)C2(C)CC1	316.441	3.4483	1	3	0	0.511017	TRUE	Steroids and steroid derivatives	Androstane steroids	Lipids and lipid-like molecules	Androgens and derivatives	316.435	1-hydroxy-1,9a,11a-trimethyl-1H,2H,3H,3aH,3bH,4H,5H,7H,8H,9H,9aH,9bH,10H,11H,11aH-cyclopenta[a]phenanthrene-7,10-dione	[H]OC1(C2(C([H])(C3([H])C([H])(C(=O)C2([H])[H])C4(C(=C([H])C(=O)C([H])([H])C4([H])[H])C([H])([H])C3([H])[H])C([H])([H])[H])C([H])([H])C1([H])[H])C([H])([H])[H])C([H])([H])[H]
CNP0357462	O=C1N=C2C=CN3C(=O)CC4C5=CC=C(Br)C=C5N6C2(N1)C(C)(C)CC(Cl)C364	461.747	3.7064	1	3	0	0.690106	TRUE	Indoles and derivatives	Pyrroloindoles	Organoheterocyclic compounds	Pyrroloindoles	461.74	5-bromo-22-chloro-20,20-dimethyl-2,12,16,18-tetraazahexacyclo[10.10.0.0¬π,‚Åπ.0¬≤,¬π‚Åπ.0¬≥,‚Å∏.0¬π‚Åµ,¬π‚Åπ]docosa-3,5,7,13,15-pentaene-11,17-dione	[H]C=1C(Br)=C([H])C([H])=C2C1N3C45C(=NC(=O)N4[H])C([H])=C([H])N6C(=O)C([H])([H])C2([H])C63C([H])(Cl)C([H])([H])C5(C([H])([H])[H])C([H])([H])[H]
CNP0293380	C=1C=CC2=C(C1)CC3NC2(C=4C=CC=CC43)C	221.303	3.1505	1	1	0	0.518425	TRUE	Dibenzocycloheptenes		Benzenoids	Dibenzocycloheptenes	221.298	1-methyl-16-azatetracyclo[7.6.1.0¬≤,‚Å∑.0¬π‚Å∞,¬π‚Åµ]hexadeca-2,4,6,10,12,14-hexaene	[H]C1=C2C(=C([H])C([H])=C1[H])C3([H])N([H])C2(C=4C(=C([H])C([H])=C([H])C4[H])C3([H])[H])C([H])([H])[H]
CNP0285389	O=C1C(OC=2C1=CC=C(O)C2CN3CCOCC3)=CC=4C=CC=CC4Br	416.271	3.6031	1	5	3	0.596073	TRUE	Aurone flavonoids		Phenylpropanoids and polyketides	Aurone flavonoids	416.266	2-[(2-bromophenyl)methylidene]-6-hydroxy-7-[(morpholin-4-yl)methyl]-2,3-dihydro-1-benzofuran-3-one	[H]OC=1C(=C2OC(C(=O)C2=C([H])C1[H])=C([H])C=3C(Br)=C([H])C([H])=C([H])C3[H])C([H])([H])N4C([H])([H])C([H])([H])OC([H])([H])C4([H])[H]
CNP0063801	O=C1OC2CC[N+]3(CCl)CCC(COC(=O)C(O)(C)C(C)CC(=C1)C)C23	386.896	1.9838	1	5	1	0.863264	TRUE	Pyrrolizidines		Organoheterocyclic compounds	Pyrrolizidines	386.891	15-(chloromethyl)-8-hydroxy-5,7,8-trimethyl-3,9-dioxo-2,10-dioxa-15-azatricyclo[10.5.1.0¬π‚Åµ,¬π‚Å∏]octadec-4-en-15-ium	[H]OC1(C(=O)OC([H])([H])C2([H])C3([H])C([H])(OC(=O)C([H])=C(C([H])([H])C1([H])C([H])([H])[H])C([H])([H])[H])C([H])([H])C([H])([H])[N+]3(C([H])([H])Cl)C([H])([H])C2([H])[H])C([H])([H])[H]
CNP0105320	BrC1CC2OC(CC=CC#C)C(OC1CC)CC2OO	345.233	2.9126	1	4	4	0.544254	TRUE	Organooxygen compounds	Carbohydrates and carbohydrate conjugates	Organic oxygen compounds	Monosaccharides	345.229	Laurendecumenyne A	[H]C#CC([H])=C([H])C([H])([H])C1([H])OC2([H])C([H])(OO[H])C([H])([H])C1([H])OC([H])(C([H])(Br)C2([H])[H])C([H])([H])C([H])([H])[H]
CNP0087889	O=C(OC1=CC=C2C(=O)C(OC2=C1)=CC=3C=CC=CC3F)C4CCCCC4	366.388	4.9276	0	4	3	0.514507	TRUE	Aurone flavonoids		Phenylpropanoids and polyketides	Aurone flavonoids	366.383	2-[(2-fluorophenyl)methylidene]-3-oxo-2,3-dihydro-1-benzofuran-6-yl cyclohexanecarboxylate	[H]C1=C2OC(C(=O)C2=C([H])C([H])=C1OC(=O)C3([H])C([H])([H])C([H])([H])C([H])([H])C([H])([H])C3([H])[H])=C([H])C=4C(F)=C([H])C([H])=C([H])C4[H]
CNP0174320	O=C1OC=C2C(=CCCC2(C3=CC=4C(=O)C=CC(=O)C4C=C13)C)C	320.344	3.6739	0	4	0	0.510343	TRUE	Naphthalenes	Naphthoquinones	Benzenoids	Naphthoquinones	320.339	2,6-dimethyl-9-oxatetracyclo[9.8.0.0¬≤,‚Å∑.0¬π¬≥,¬π‚Å∏]nonadeca-1(11),5,7,12,15,18-hexaene-10,14,17-trione	[H]C=1OC(=O)C2=C(C([H])=C3C(=O)C([H])=C([H])C(=O)C3=C2[H])C4(C1C(=C([H])C([H])([H])C4([H])[H])C([H])([H])[H])C([H])([H])[H]
CNP0349406	O=C1NC(=O)C(C=2C=CC=CC2)(CC1)C3CCN(CC=4C=CC=CC4)CC3	362.473	3.2732	1	3	4	0.660943	TRUE	Piperidines	Benzylpiperidines	Organoheterocyclic compounds	N-benzylpiperidines	362.466	1'-benzyl-3-phenyl-[3,4'-bipiperidine]-2,6-dione	[H]C=1C(=C([H])C([H])=C([H])C1[H])C2(C(=O)N([H])C(=O)C([H])([H])C2([H])[H])C3([H])C([H])([H])C([H])([H])N(C([H])([H])C=4C([H])=C([H])C([H])=C([H])C4[H])C([H])([H])C3([H])[H]
CNP0095454	O=C(O)C(N)CC=1C(=CC(O)=CC1C)C	209.245	0.96344	3	3	3	0.518209	TRUE	Carboxylic acids and derivatives	Amino acids, peptides, and analogues	Organic acids and derivatives	Tyrosine and derivatives	209.242	2-amino-3-(4-hydroxy-2,6-dimethylphenyl)propanoic acid	[H]OC(=O)C([H])(N([H])[H])C([H])([H])C=1C(=C([H])C(O[H])=C([H])C1C([H])([H])[H])C([H])([H])[H]
CNP0363307	O=S(=O)(N)C1=CC=C(C=C1)NCC2=CC=C(C=C2)N(C)C	305.403	2.0121	2	4	5	0.601209	TRUE	Benzene and substituted derivatives	Phenylmethylamines	Benzenoids	Phenylbenzamines	305.397	4-({[4-(dimethylamino)phenyl]methyl}amino)benzene-1-sulfonamide	[H]C=1C(=C([H])C([H])=C(C1[H])C([H])([H])N([H])C=2C([H])=C([H])C(=C([H])C2[H])S(=O)(=O)N([H])[H])N(C([H])([H])[H])C([H])([H])[H]
CNP0413377	O=C1OC2=C(C(OC)=C1)COC(C2)CC(O)C	240.255	0.8606	1	5	3	0.514099	TRUE	Pyrans	Pyranones and derivatives	Organoheterocyclic compounds	Pyranones and derivatives	240.253	Phomopsinone B	[H]OC([H])(C([H])([H])C1([H])OC([H])([H])C=2C(OC([H])([H])[H])=C([H])C(=O)OC2C1([H])[H])C([H])([H])[H]
CNP0431304	O=C1C=C(C)C23CC(Br)C(Cl)(C)CC3OC1(Br)C2(C)C	426.576	4.5728	0	2	0	0.767111	TRUE					1085.33		[H]OC([H])([H])OC([H])([H])C([H])(C=1C(=O)OC=2C(C1C([H])([H])O[H])=C([H])C([H])=C3OC(C4([H])OC(=O)C(=C(C([H])([H])O[H])C([H])([H])[H])C([H])([H])C([H])([H])C=5C([H])=C([H])C(=C([H])C5[H])C6([H])C([H])=C([H])C([H])(C7=C8C(=C([H])C([H])=C7[H])C9%10C=%11C(=C([H])C([H])=C([H])C%11[H])C([H])=C([H])C9([H])C([H])([H])C([H])([H])C([H])([H])C%10([H])C([H])([H])C8([H])[H])C([H])([H])C6([H])C([H])([H])C(=O)…
CNP0374685	O=C1N2C(C(=O)N(N=CC=3C=CC=C(Cl)C3)C1)CC=4C=5C=CC=CC5NC4C2(C)C	420.9	3.686	1	3	2	0.631488	TRUE	Indoles and derivatives	Pyridoindoles	Organoheterocyclic compounds	Beta carbolines	420.892	6-{[(3-chlorophenyl)methylidene]amino}-2,2-dimethyl-3,6,17-triazatetracyclo[8.7.0.0¬≥,‚Å∏.0¬π¬π,¬π‚Å∂]heptadeca-1(10),11,13,15-tetraene-4,7-dione	[H]C(=NN1C(=O)C2([H])N(C(=O)C1([H])[H])C(C3=C(C=4C(=C([H])C([H])=C([H])C4[H])N3[H])C2([H])[H])(C([H])([H])[H])C([H])([H])[H])C5=C([H])C(Cl)=C([H])C([H])=C5[H]
CNP0221857	O=C(OC1CC2C3OC3C(C1)[N+]2(C)C)C(C=4C=CC=CC4)CO	318.393	1.0627	1	4	4	0.965346	TRUE	Hydroxy acids and derivatives	Beta hydroxy acids and derivatives	Organic acids and derivatives	Beta hydroxy acids and derivatives	318.388	Nutrop	[H]OC([H])([H])C([H])(C(=O)OC1([H])C([H])([H])C2([H])C3([H])OC3([H])C([H])(C1([H])[H])[N+]2(C([H])([H])[H])C([H])([H])[H])C=4C([H])=C([H])C([H])=C([H])C4[H]
CNP0166083	N#CCC1(O)C(O)=NC=2C=CC=C(O)C21	204.185	1.09508	3	4	1	0.855763	TRUE	Indoles and derivatives	Indolines	Organoheterocyclic compounds	Indolines	204.183	2-(3,4-dihydroxy-2-oxo-2,3-dihydro-1H-indol-3-yl)acetonitrile	[H]OC1=NC=2C(=C(O[H])C([H])=C([H])C2[H])C1(O[H])C([H])([H])C#N
CNP0294560	O=C1C=C(C(=O)N1)C2CCC3(C4=CCC5C(C(=O)CCC5(C)C4CCC23C)(C)C)C	409.57	4.7435	1	3	1	0.924802	TRUE	Steroids and steroid derivatives	Oxosteroids	Lipids and lipid-like molecules	Oxosteroids	409.562	Laxiracemosin H	[H]C=1C(=O)N([H])C(=O)C1C2([H])C3(C(C4=C([H])C([H])([H])C5([H])C(C(=O)C([H])([H])C([H])([H])C5(C4([H])C([H])([H])C3([H])[H])C([H])([H])[H])(C([H])([H])[H])C([H])([H])[H])(C([H])([H])C2([H])[H])C([H])([H])[H])C([H])([H])[H]
CNP0226685	ClC(CC=CC#C)C1OC(CC)C(CBr)C(O)C(Cl)C1	384.141	3.7202	1	2	5	0.955165	TRUE	Oxepanes		Organoheterocyclic compounds	Oxepanes	384.136	3-(bromomethyl)-5-chloro-7-(1-chlorohex-3-en-5-yn-1-yl)-2-ethyloxepan-4-ol	[H]C#CC([H])=C([H])C([H])([H])C([H])(Cl)C1([H])OC([H])(C([H])(C([H])(O[H])C([H])(Cl)C1([H])[H])C([H])([H])Br)C([H])([H])C([H])([H])[H]
CNP0345054	O=C1C=C2C=CC3C4CC=C(O)C4(C)CCC3C2(C)CC1	284.399	4.3461	1	2	0	0.670245	TRUE	Steroids and steroid derivatives	Androstane steroids	Lipids and lipid-like molecules	Androgens and derivatives	284.393	1-hydroxy-9a,11a-dimethyl-3H,3aH,3bH,7H,8H,9H,9aH,9bH,10H,11H,11aH-cyclopenta[a]phenanthren-7-one	[H]OC1=C([H])C([H])([H])C2([H])C1(C([H])([H])C([H])([H])C3([H])C4(C(=C([H])C(=O)C([H])([H])C4([H])[H])C([H])=C([H])C23[H])C([H])([H])[H])C([H])([H])[H]
CNP0277129	O1OC2(C=CC1(C)CC2)C(C)C	168.236	2.4517	0	2	1	0.566546	TRUE	Dioxanes	1,2-dioxanes	Organoheterocyclic compounds	1,2-dioxanes	168.233	Ascaridole	[H]C1=C([H])C2(OOC1(C([H])(C([H])([H])[H])C([H])([H])[H])C([H])([H])C2([H])[H])C([H])([H])[H]
CNP0421234	C=C1C2NC=3C=CC=CC3C42CCN5CC(CC)C1CC54	280.415	3.4087	1	2	1	0.639736	TRUE	Strychnos alkaloids		Alkaloids and derivatives	Strychnos alkaloids	280.408	12-ethyl-10-methylidene-8,14-diazapentacyclo[9.5.2.0¬π,‚Åπ.0¬≤,‚Å∑.0¬π‚Å¥,¬π‚Å∑]octadeca-2,4,6-triene	[H]C1=C2C(=C([H])C([H])=C1[H])C34C([H])(C(=C([H])[H])C5([H])C([H])(C([H])([H])N(C3([H])C5([H])[H])C([H])([H])C4([H])[H])C([H])([H])C([H])([H])[H])N2[H]
CNP0130350	O=C1C=C2CCC3C(CCC4(C)C3CC5OC6(OC(C)(CO)CC6)C(C)C54O)C2(C)CC1	444.612	4.1519	2	5	1	0.525551	TRUE	Prenol lipids	Triterpenoids	Lipids and lipid-like molecules	Triterpenoids	444.605	8'-hydroxy-5-(hydroxymethyl)-5,7',9',13'-tetramethyl-5'-oxaspiro[oxolane-2,6'-pentacyclo[10.8.0.0¬≤,‚Åπ.0‚Å¥,‚Å∏.0¬π¬≥,¬π‚Å∏]icosan]-17'-en-16'-one	[H]OC12C3(C([H])(C4([H])C([H])(C5(C(=C([H])C(=O)C([H])([H])C5([H])[H])C([H])([H])C4([H])[H])C([H])([H])[H])C([H])([H])C3([H])[H])C([H])([H])C2([H])OC6(OC(C([H])([H])O[H])(C([H])([H])C6([H])[H])C([H])([H])[H])C1([H])C([H])([H])[H])C([H])([H])[H]
CNP0059402	O=C1OC2(OC)C(=C1C)CC3C(=C)C4CC4C3(C)C2	260.333	2.8246	0	3	1	0.565297	TRUE	Prenol lipids	Terpene lactones	Lipids and lipid-like molecules	Eudesmanolides, secoeudesmanolides, and derivatives	260.329	Heterogorgiolide	[H]C([H])=C1C2([H])C(C3([H])C1([H])C3([H])[H])(C([H])([H])C4(OC(=O)C(=C4C2([H])[H])C([H])([H])[H])OC([H])([H])[H])C([H])([H])[H]
CNP0111027	O=CC1=CC2C3C(OC(=O)C(C)C(C)C)(CC(C)C2(O)C4C=C(C(=O)C4C1)C)C3(C)C	428.569	3.894	1	5	4	0.515789	TRUE	Prenol lipids	Diterpenoids	Lipids and lipid-like molecules	Tigliane and ingenane diterpenoids	428.562	8-formyl-1-hydroxy-4,12,12,15-tetramethyl-5-oxotetracyclo[8.5.0.0¬≤,‚Å∂.0¬π¬π,¬π¬≥]pentadeca-3,8-dien-13-yl 2,3-dimethylbutanoate	[H]OC12C([H])(C([H])=C(C([H])=O)C([H])([H])C3([H])C(=O)C(=C([H])C13[H])C([H])([H])[H])C4([H])C(OC(=O)C([H])(C([H])(C([H])([H])[H])C([H])([H])[H])C([H])([H])[H])(C4(C([H])([H])[H])C([H])([H])[H])C([H])([H])C2([H])C([H])([H])[H]
CNP0366487	O=C1C(OC=2C1=CC=C([O-])C2C[NH+]3CCCCC3C)=CC4=CN(C=5C=CC(OC)=CC45)CC	446.547	3.3169	1	5	5	0.567238	TRUE	Indoles and derivatives	N-alkylindoles	Organoheterocyclic compounds	N-alkylindoles	446.539	1-({2-[(1-ethyl-5-methoxy-1H-indol-3-yl)methylidene]-6-oxido-3-oxo-2,3-dihydro-1-benzofuran-7-yl}methyl)-2-methylpiperidin-1-ium	[H]OC=1C(=C2OC(C(=O)C2=C([H])C1[H])=C([H])C=3C=4C(=C([H])C([H])=C(OC([H])([H])[H])C4[H])N(C3[H])C([H])([H])C([H])([H])[H])C([H])([H])N5C([H])(C([H])([H])C([H])([H])C([H])([H])C5([H])[H])C([H])([H])[H]
CNP0355771	O=C(OC1CC2NC(C1)C3OC32)C(C=4C=CC=CC4)CO	289.331	0.5759	2	5	4	0.526397	TRUE	Hydroxy acids and derivatives	Beta hydroxy acids and derivatives	Organic acids and derivatives	Beta hydroxy acids and derivatives	289.327	Norhyoscine	[H]OC([H])([H])C([H])(C(=O)OC1([H])C([H])([H])C2([H])N([H])C([H])(C3([H])OC32[H])C1([H])[H])C=4C([H])=C([H])C([H])=C([H])C4[H]
CNP0032142	O=C1C=2C=C(C=CC2NC(=O)C3N1CCC(NS(=O)(=O)C=4SC=CC4)C3)C=5C=CC=CC5F	485.562	3.458	2	5	4	0.621621	TRUE	Benzodiazepines	1,4-benzodiazepines	Organoheterocyclic compounds	1,4-benzodiazepines	485.554	N-[5-(2-fluorophenyl)-2,10-dioxo-1,9-diazatricyclo[9.4.0.0¬≥,‚Å∏]pentadeca-3,5,7-trien-13-yl]thiophene-2-sulfonamide	[H]C1=C2C(=O)N3C([H])(C(=O)N([H])C2=C([H])C([H])=C1C=4C(F)=C([H])C([H])=C([H])C4[H])C([H])([H])C([H])(N([H])S(=O)(=O)C=5SC([H])=C([H])C5[H])C([H])([H])C3([H])[H]
CNP0180183	O=C1C(OC2=CC(OS(=O)(=O)C3=CC=C(F)C=C3)=CC=C12)=CC=4C=CC=CC4F	414.385	4.3487	0	5	4	0.761878	TRUE	Aurone flavonoids		Phenylpropanoids and polyketides	Aurone flavonoids	414.381	2-[(2-fluorophenyl)methylidene]-3-oxo-2,3-dihydro-1-benzofuran-6-yl 4-fluorobenzene-1-sulfonate	[H]C1=C2OC(C(=O)C2=C([H])C([H])=C1OS(=O)(=O)C=3C([H])=C([H])C(F)=C([H])C3[H])=C([H])C=4C(F)=C([H])C([H])=C([H])C4[H]
CNP0141857	OC1N2C=3C=CC=CC3C4=C2C5N(CC4)CC(CC)CC5C1	296.414	3.4812	1	3	1	0.556815	TRUE	Tacaman alkaloids		Alkaloids and derivatives	Tacaman alkaloids	296.407	(16R)-Descarbomethoxytacamine	[H]OC1([H])N2C=3C(C4=C2C5([H])N(C([H])([H])C([H])(C([H])([H])C5([H])C1([H])[H])C([H])([H])C([H])([H])[H])C([H])([H])C4([H])[H])=C([H])C([H])=C([H])C3[H]
CNP0023688	O=C1NC2=CC=C(C=C2C(=O)N3CC(NS(=O)(=O)C)CC13)C=4C=CC=C(C4)C(F)(F)F	453.442	2.4568	2	4	3	0.637275	TRUE	Benzodiazepines	1,4-benzodiazepines	Organoheterocyclic compounds	1,4-benzodiazepines	453.437	N-{2,8-dioxo-13-[3-(trifluoromethyl)phenyl]-3,9-diazatricyclo[8.4.0.0¬≥,‚Å∑]tetradeca-1(14),10,12-trien-5-yl}methanesulfonamide	[H]C1=C2C(=O)N3C([H])(C(=O)N([H])C2=C([H])C([H])=C1C=4C([H])=C(C([H])=C([H])C4[H])C(F)(F)F)C([H])([H])C([H])(N([H])S(=O)(=O)C([H])([H])[H])C3([H])[H]
CNP0403473	O=C1NC(C(=O)NC=2C=CC=CC12)CC(=O)NCC3=CC=C4OCOC4=C3	367.361	1.1723	3	5	4	0.697723	TRUE	Benzodiazepines	1,4-benzodiazepines	Organoheterocyclic compounds	1,4-benzodiazepines	367.356	N-[(2H-1,3-benzodioxol-5-yl)methyl]-2-(2,5-dioxo-2,3,4,5-tetrahydro-1H-1,4-benzodiazepin-3-yl)acetamide	[H]C1=C2OC([H])([H])OC2=C([H])C([H])=C1C([H])([H])N([H])C(=O)C([H])([H])C3([H])C(=O)N([H])C=4C(C(=O)N3[H])=C([H])C([H])=C([H])C4[H]
CNP0431734	O=C1NC(C(=O)N2CCCC2C(=O)NC(C(=O)NC1)CC3=CC=C(O)C=C3)CC=4C=CC=CC4	464.522	0.2678	4	5	4	0.566505	TRUE					854.976		[H]OC(=O)C1([H])OC2([H])OC3([H])C([H])([H])C4([H])C(C5([H])C(=C([H])C4([H])OC([H])([H])C6([H])OC([H])(OC7([H])C([H])(OC2([H])C([H])(O[H])C1([H])O[H])OC([H])([H])C([H])(O[H])C7([H])O[H])C([H])(O[H])C([H])(O[H])C6([H])O[H])C8([H])C(C([H])(C([H])(C9([H])OC9([H])C([H])(C([H])([H])[H])C([H])([H])[H])C([H])([H])[H])C([H])([H])C8([H])[H])(C([H])([H])C5([H])[H])C([H])([H])[H])(C([H])([H])C3([H])[H])C([H]…
CNP0023327	O=C(OC1CC2C3OC3C(C1)[N+]2(C)C)C(C4=CC=C(O)C=C4)COC	348.419	1.4224	1	5	5	0.934008	TRUE	Phenols	1-hydroxy-2-unsubstituted benzenoids	Benzenoids	1-hydroxy-2-unsubstituted benzenoids	348.414	7-{[2-(4-hydroxyphenyl)-3-methoxypropanoyl]oxy}-9,9-dimethyl-3-oxa-9-azatricyclo[3.3.1.0¬≤,‚Å¥]nonan-9-ium	[H]OC=1C([H])=C([H])C(=C([H])C1[H])C([H])(C(=O)OC2([H])C([H])([H])C3([H])C4([H])OC4([H])C([H])(C2([H])[H])[N+]3(C([H])([H])[H])C([H])([H])[H])C([H])([H])OC([H])([H])[H]
CNP0105187	O=C(OC1=CC=C2C(=O)C(OC2=C1)=CC3=CC=C(F)C=C3)N4CCOCC4	369.348	3.2729	0	5	2	0.663149	TRUE	Aurone flavonoids		Phenylpropanoids and polyketides	Aurone flavonoids	369.344	2-[(4-fluorophenyl)methylidene]-3-oxo-2,3-dihydro-1-benzofuran-6-yl morpholine-4-carboxylate	[H]C1=C2OC(C(=O)C2=C([H])C([H])=C1OC(=O)N3C([H])([H])C([H])([H])OC([H])([H])C3([H])[H])=C([H])C=4C([H])=C([H])C(F)=C([H])C4[H]
CNP0135880	O=C(NCCC)C=1N=C(C=2C=CC=3OCOC3C2)C=4NC=5C=CC=CC5C4C1	373.412	4.2516	2	4	4	0.5128	TRUE	Harmala alkaloids		Alkaloids and derivatives	Harmala alkaloids	373.405	1-(2H-1,3-benzodioxol-5-yl)-N-propyl-9H-pyrido[3,4-b]indole-3-carboxamide	[H]C=1C(=NC(=C2C1C=3C(=C([H])C([H])=C([H])C3[H])N2[H])C=4C([H])=C5OC([H])([H])OC5=C([H])C4[H])C(=O)N([H])C([H])([H])C([H])([H])C([H])([H])[H]
CNP0385934	O=C(N=C1SN=C2C=3C=CC=CC3CN12)C=4C=CC=CC4	293.351	2.7144	0	4	1	0.51183	TRUE	Isoindoles and derivatives	Isoindoles	Organoheterocyclic compounds	Isoindoles	293.345	N-{3H,5H-[1,2,4]thiadiazolo[3,4-a]isoindol-3-ylidene}benzamide	[H]C1=C2C3=NSC(=NC(=O)C=4C([H])=C([H])C([H])=C([H])C4[H])N3C([H])([H])C2=C([H])C([H])=C1[H]
CNP0233837	BrC=1C=CC2=C(C1)NC=3C(=NC=CC23)C=C	273.133	4.1216	1	1	1	0.648231	TRUE	Harmala alkaloids		Alkaloids and derivatives	Harmala alkaloids	273.128	Plakortamine B	[H]C=1C(Br)=C([H])C([H])=C2C=3C(=C(N=C([H])C3[H])C([H])=C([H])[H])N([H])C21
CNP0105263	O=C(NC1CN2C(=O)C3N(C(=O)C4=CC(=CC=C4C)C)CCC3NC(=O)C2C1)C=5SC=CC5	466.563	1.47734	2	5	3	0.503329	TRUE	Carboxylic acids and derivatives	Amino acids, peptides, and analogues	Organic acids and derivatives	Alpha amino acids and derivatives	466.555	N-[4-(2,5-dimethylbenzoyl)-2,9-dioxo-1,4,8-triazatricyclo[8.3.0.0¬≥,‚Å∑]tridecan-12-yl]thiophene-2-carboxamide	[H]C1=C(C(=O)N2C3([H])C(=O)N4C([H])(C(=O)N([H])C3([H])C([H])([H])C2([H])[H])C([H])([H])C([H])(N([H])C(=O)C=5SC([H])=C([H])C5[H])C4([H])[H])C(=C([H])C([H])=C1C([H])([H])[H])C([H])([H])[H]
CNP0026071	O=C(OC1=CC=C2C(=O)C(OC2=C1)=CC=3C=CC=CC3F)C4CC4	324.307	3.7573	0	4	3	0.562999	TRUE	Aurone flavonoids		Phenylpropanoids and polyketides	Aurone flavonoids	324.303	2-[(2-fluorophenyl)methylidene]-3-oxo-2,3-dihydro-1-benzofuran-6-yl cyclopropanecarboxylate	[H]C1=C2OC(C(=O)C2=C([H])C([H])=C1OC(=O)C3([H])C([H])([H])C3([H])[H])=C([H])C=4C(F)=C([H])C([H])=C([H])C4[H]
CNP0070504	O=C([O-])C(OC1=CC=C2C(=O)C(OC2=C1)=CC=3C=CC=CC3F)C	327.287	1.9591	0	5	4	0.608724	TRUE
CNP0312744	O=C(OC1CCC(C)C2(C)CC3=C(OC=C3C)CC12O)C=C(C)CC	346.467	4.12202	1	4	3	0.645255	TRUE	Prenol lipids	Sesquiterpenoids	Lipids and lipid-like molecules	Eremophilane, 8,9-secoeremophilane and furoeremophilane sesquiterpenoids	346.461	8a-hydroxy-3,4a,5-trimethyl-4H,4aH,5H,6H,7H,8H,8aH,9H-naphtho[2,3-b]furan-8-yl 3-methylpent-2-enoate	[H]OC12C(C([H])(C([H])([H])C([H])([H])C1([H])OC(=O)C([H])=C(C([H])([H])C([H])([H])[H])C([H])([H])[H])C([H])([H])[H])(C([H])([H])C3=C(OC([H])=C3C([H])([H])[H])C2([H])[H])C([H])([H])[H]
CNP0282187	O=C(NC1=CC=C2NC(=O)C(NC(=O)C2=C1)CCSC)C=3C=CC=4C=CN(C4C3)C	422.51	3.2342	3	5	5	0.706758	TRUE	Indoles and derivatives	Indolecarboxylic acids and derivatives	Organoheterocyclic compounds	Indolecarboxamides and derivatives	422.502	1-methyl-N-{3-[2-(methylsulfanyl)ethyl]-2,5-dioxo-2,3,4,5-tetrahydro-1H-1,4-benzodiazepin-7-yl}-1H-indole-6-carboxamide	[H]C1=C2C(=O)N([H])C([H])(C(=O)N([H])C2=C([H])C([H])=C1N([H])C(=O)C=3C([H])=C4C(=C([H])C3[H])C([H])=C([H])N4C([H])([H])[H])C([H])([H])C([H])([H])SC([H])([H])[H]
CNP0181367	BrC=C1CCC(C2=CC=C(C=C2O)C)(C)C1C	295.22	4.66702	1	1	1	0.691961	TRUE	Phenols	Cresols	Benzenoids	Meta cresols	295.215	Laurenisol	[H]OC=1C(=C([H])C([H])=C(C1[H])C([H])([H])[H])C2(C([H])(C(=C([H])Br)C([H])([H])C2([H])[H])C([H])([H])[H])C([H])([H])[H]
CNP0295009	OC1=CC=C2C3=C1OC4(C)C5(OC)C=CC6(CC5C(O)(C)CCCC)C(N(C)CCC346)C2	439.596	3.9438	2	5	5	0.784231	TRUE	Morphinans		Alkaloids and derivatives	Morphinans	439.588	19-(2-hydroxyhexan-2-yl)-15-methoxy-3,14-dimethyl-13-oxa-3-azahexacyclo[13.2.2.1¬≤,‚Å∏.0¬π,‚Å∂.0‚Å∂,¬π‚Å¥.0‚Å∑,¬π¬≤]icosa-7(12),8,10,16-tetraen-11-ol	[H]OC=1C=2OC3(C4(OC([H])([H])[H])C([H])=C([H])C5(C63C2C(=C([H])C1[H])C([H])([H])C5([H])N(C([H])([H])C6([H])[H])C([H])([H])[H])C([H])([H])C4([H])C(O[H])(C([H])([H])C([H])([H])C([H])([H])C([H])([H])[H])C([H])([H])[H])C([H])([H])[H]
CNP0268626	NC(C)(CC=CC(C)C)C1CC=C(C)CC1	221.388	4.0525	1	1	4	0.608899	TRUE	Prenol lipids	Sesquiterpenoids	Lipids and lipid-like molecules	Sesquiterpenoids	221.382	6-methyl-2-(4-methylcyclohex-3-en-1-yl)hept-4-en-2-amine	[H]C(=C([H])C([H])([H])C(N([H])[H])(C1([H])C([H])([H])C([H])=C(C([H])([H])C1([H])[H])C([H])([H])[H])C([H])([H])[H])C([H])(C([H])([H])[H])C([H])([H])[H]
CNP0190923	O=C(CC)C1CC=C(CCC=C(C)C)CC1	220.356	4.4384	0	1	5	0.515595	TRUE	Prenol lipids	Monoterpenoids	Lipids and lipid-like molecules	Monocyclic monoterpenoids	220.351	1-[4-(4-methylpent-3-en-1-yl)cyclohex-3-en-1-yl]propan-1-one	[H]C1=C(C([H])([H])C([H])([H])C([H])=C(C([H])([H])[H])C([H])([H])[H])C([H])([H])C([H])([H])C([H])(C(=O)C([H])([H])C([H])([H])[H])C1([H])[H]
CNP0294023	O=C1N2C3=CC=C(N)C=C3C45CCN6CC7=CCOC(C1)C(C7CC64)C25	349.434	1.6747	1	4	0	0.660028	TRUE	Strychnos alkaloids		Alkaloids and derivatives	Strychnos alkaloids	349.427	4-amino-12-oxa-8,17-diazaheptacyclo[15.5.2.0¬π,¬π‚Å∏.0¬≤,‚Å∑.0‚Å∏,¬≤¬≤.0¬π¬π,¬≤¬π.0¬π‚Åµ,¬≤‚Å∞]tetracosa-2,4,6,14-tetraen-9-one	[H]C1=C2C(=C([H])C([H])=C1N([H])[H])N3C(=O)C([H])([H])C4([H])OC([H])([H])C([H])=C5C6([H])C4([H])C3([H])C27C([H])(N(C5([H])[H])C([H])([H])C7([H])[H])C6([H])[H]
CNP0053336	O=C1N2C3=CC=C(N)C=C3C45CC[NH+]6CC7=CCOC(C1)C(C7CC64)C25	350.442	0.2576	2	3	0	0.562191	TRUE
CNP0225490	O=C1CCC2(C)C(CCC34CCC(CC32)C(O)(C)C4)C1(C)C	304.474	4.3492	1	2	0	0.56938	TRUE	Prenol lipids	Diterpenoids	Lipids and lipid-like molecules	Atisane diterpenoids	304.468	13-hydroxy-5,5,9,13-tetramethyltetracyclo[10.2.2.0¬π,¬π‚Å∞.0‚Å¥,‚Åπ]hexadecan-6-one	[H]OC1(C2([H])C([H])([H])C3([H])C(C1([H])[H])(C([H])([H])C([H])([H])C4([H])C3(C([H])([H])C([H])([H])C(=O)C4(C([H])([H])[H])C([H])([H])[H])C([H])([H])[H])C([H])([H])C2([H])[H])C([H])([H])[H]
CNP0292470	O=C1NC2(O)C3N4CC(CC5C4CC(C)CC53)C2CC1	276.38	0.9498	2	3	0	0.874393	TRUE	Diazanaphthalenes	Naphthyridines	Organoheterocyclic compounds	Naphthyridines	276.375	3-hydroxy-14-methyl-1,4-diazapentacyclo[7.7.1.0¬≤,¬π¬≤.0¬≥,‚Å∏.0¬π¬π,¬π‚Å∂]heptadecan-5-one	[H]OC12N([H])C(=O)C([H])([H])C([H])([H])C1([H])C3([H])C([H])([H])N4C2([H])C5([H])C([H])(C4([H])C([H])([H])C([H])(C5([H])[H])C([H])([H])[H])C3([H])[H]
CNP0344581	O1C2=CC=CC(OCCNCC)=C2OCC1	223.272	1.4461	1	4	5	0.507156	TRUE	Benzodioxanes	Benzo-1,4-dioxanes	Organoheterocyclic compounds	Benzo-1,4-dioxanes	223.269	2-(2,3-Dihydro-1,4-Benzodioxin-5-Yloxy)-N-Ethyl-Ethanamine	[H]C1=C2OC([H])([H])C([H])([H])OC2=C(OC([H])([H])C([H])([H])N([H])C([H])([H])C([H])([H])[H])C([H])=C1[H]
CNP0068396	O=C1C=C2CCC3C(CCC4(C)C(C(=O)CF)CCC34)C2(C)CC1	332.459	4.6731	0	2	2	0.572611	TRUE	Steroids and steroid derivatives	Pregnane steroids	Lipids and lipid-like molecules	Gluco/mineralocorticoids, progestogins and derivatives	332.453	1-(2-fluoroacetyl)-9a,11a-dimethyl-1H,2H,3H,3aH,3bH,4H,5H,7H,8H,9H,9aH,9bH,10H,11H,11aH-cyclopenta[a]phenanthren-7-one	[H]C=1C(=O)C([H])([H])C([H])([H])C2(C1C([H])([H])C([H])([H])C3([H])C2([H])C([H])([H])C([H])([H])C4(C([H])(C(=O)C([H])([H])F)C([H])([H])C([H])([H])C43[H])C([H])([H])[H])C([H])([H])[H]
CNP0029924	O=C(OC1=CC=C2C(=O)C(OC2=C1)=CC=3C=CC=C(F)C3)N4CCOCC4	369.348	3.2729	0	5	2	0.743597	TRUE	Aurone flavonoids		Phenylpropanoids and polyketides	Aurone flavonoids	369.344	2-[(3-fluorophenyl)methylidene]-3-oxo-2,3-dihydro-1-benzofuran-6-yl morpholine-4-carboxylate	[H]C1=C2OC(C(=O)C2=C([H])C([H])=C1OC(=O)N3C([H])([H])C([H])([H])OC([H])([H])C3([H])[H])=C([H])C4=C([H])C(F)=C([H])C([H])=C4[H]
CNP0030313	OC1(C)CCC2C3CCC4=CC=5ON=CC5CC4(C)C3CCC21C	327.468	4.6077	1	3	0	0.561467	TRUE	Steroids and steroid derivatives	Estrane steroids	Lipids and lipid-like molecules	Estrane steroids	327.461	2,17,18-trimethyl-7-oxa-6-azapentacyclo[11.7.0.0¬≤,¬π‚Å∞.0‚Å¥,‚Å∏.0¬π‚Å¥,¬π‚Å∏]icosa-4(8),5,9-trien-17-ol	[H]OC1(C2(C([H])(C3([H])C([H])(C4(C(=C([H])C=5ON=C([H])C5C4([H])[H])C([H])([H])C3([H])[H])C([H])([H])[H])C([H])([H])C2([H])[H])C([H])([H])C1([H])[H])C([H])([H])[H])C([H])([H])[H]
CNP0193536	O=C(OC1(C(=O)CC)CCC2C3CCC4=CC(=O)CCC4(C)C3C(O)CC21C)CCC	430.585	4.5503	1	5	5	0.578513	TRUE	Steroids and steroid derivatives	Steroid esters	Lipids and lipid-like molecules	Steroid esters	430.578	10-hydroxy-9a,11a-dimethyl-7-oxo-1-propanoyl-1H,2H,3H,3aH,3bH,4H,5H,7H,8H,9H,9aH,9bH,10H,11H,11aH-cyclopenta[a]phenanthren-1-yl butanoate	[H]OC1([H])C2([H])C3(C(=C([H])C(=O)C([H])([H])C3([H])[H])C([H])([H])C([H])([H])C2([H])C4([H])C(C(OC(=O)C([H])([H])C([H])([H])C([H])([H])[H])(C(=O)C([H])([H])C([H])([H])[H])C([H])([H])C4([H])[H])(C1([H])[H])C([H])([H])[H])C([H])([H])[H]
CNP0061316	O=C1C(OC2=CC(OS(=O)(=O)C3=CC=C(Br)C=C3)=CC=C12)=CC=4C=CC=CC4F	475.291	4.9721	0	5	4	0.702243	TRUE	Aurone flavonoids		Phenylpropanoids and polyketides	Aurone flavonoids	475.286	2-[(2-fluorophenyl)methylidene]-3-oxo-2,3-dihydro-1-benzofuran-6-yl 4-bromobenzene-1-sulfonate	[H]C1=C2OC(C(=O)C2=C([H])C([H])=C1OS(=O)(=O)C=3C([H])=C([H])C(Br)=C([H])C3[H])=C([H])C=4C(F)=C([H])C([H])=C([H])C4[H]
CNP0101884	O=C1OC(CC(=C1C)C)C(C)C2CC=C3C4CC5OC65C(O)C=CC(=O)C6(C)C4CCC32C	452.591	4.3006	1	5	2	0.809438	TRUE	Steroids and steroid derivatives	Steroid lactones	Lipids and lipid-like molecules	Withanolides and derivatives	452.583	15-[1-(4,5-dimethyl-6-oxo-3,6-dihydro-2H-pyran-2-yl)ethyl]-6-hydroxy-2,16-dimethyl-8-oxapentacyclo[9.7.0.0¬≤,‚Å∑.0‚Å∑,‚Åπ.0¬π¬≤,¬π‚Å∂]octadeca-4,12-dien-3-one	[H]OC1([H])C([H])=C([H])C(=O)C2(C31OC3([H])C([H])([H])C4([H])C5=C([H])C([H])([H])C([H])(C5(C([H])([H])C([H])([H])C24[H])C([H])([H])[H])C([H])(C6([H])OC(=O)C(=C(C6([H])[H])C([H])([H])[H])C([H])([H])[H])C([H])([H])[H])C([H])([H])[H]
CNP0149036	O=C1OCC(=C1)C2=CC=C3C4CCC5CC(=NN6CCN(C)CC6)CCC5(C)C4CCC23C	449.639	4.5721	0	5	2	0.966983	TRUE	Steroids and steroid derivatives		Lipids and lipid-like molecules	Steroids and steroid derivatives	449.629	4-{9a,11a-dimethyl-7-[(4-methylpiperazin-1-yl)imino]-3bH,4H,5H,5aH,6H,7H,8H,9H,9aH,9bH,10H,11H,11aH-cyclopenta[a]phenanthren-1-yl}-2,5-dihydrofuran-2-one	[H]C=1C(=O)OC([H])([H])C1C2=C([H])C([H])=C3C2(C([H])([H])C([H])([H])C4([H])C5(C([H])(C([H])([H])C(=NN6C([H])([H])C([H])([H])N(C([H])([H])C6([H])[H])C([H])([H])[H])C([H])([H])C5([H])[H])C([H])([H])C([H])([H])C34[H])C([H])([H])[H])C([H])([H])[H]
CNP0068388	O=C1OCC(=C1)C2=CC=C3C4CCC5CC(=NN6CC[NH+](C)CC6)CCC5(C)C4CCC23C	450.647	3.155	1	4	2	0.888822	TRUE
CNP0303738	O=C(OC1CC2CCC(C1)[N+]2(C)C(C)C)C(C=3C=CC=CC3)CO	332.464	2.8541	1	3	5	0.958498	TRUE	Tropane alkaloids		Alkaloids and derivatives	Tropane alkaloids	332.458	3-[(3-hydroxy-2-phenylpropanoyl)oxy]-8-methyl-8-(propan-2-yl)-8-azabicyclo[3.2.1]octan-8-ium	[H]OC([H])([H])C([H])(C(=O)OC1([H])C([H])([H])C2([H])C([H])([H])C([H])([H])C([H])(C1([H])[H])[N+]2(C([H])(C([H])([H])[H])C([H])([H])[H])C([H])([H])[H])C=3C([H])=C([H])C([H])=C([H])C3[H]
CNP0118273	O=C1C=C2C(=C(C)CCC2(C=3C(O)=C(OC)C(=C(O)C13)CC=C)C)C	340.419	4.3455	2	4	3	0.56128	TRUE	Prenol lipids	Diterpenoids	Lipids and lipid-like molecules	Diterpenoids	340.414	5,8-dihydroxy-6-methoxy-1,2,4a-trimethyl-7-(prop-2-en-1-yl)-3,4,4a,9-tetrahydrophenanthren-9-one	[H]OC=1C(OC([H])([H])[H])=C(C(O[H])=C2C(=O)C([H])=C3C(=C(C([H])([H])C([H])([H])C3(C12)C([H])([H])[H])C([H])([H])[H])C([H])([H])[H])C([H])([H])C([H])=C([H])[H]
CNP0138861	O=C(OC1CC2N(C)C(CC2)C1)C(C)CC	225.332	2.2009	0	3	3	0.525822	TRUE	Tropane alkaloids		Alkaloids and derivatives	Tropane alkaloids	225.328	8-methyl-8-azabicyclo[3.2.1]octan-3-yl 2-methylbutanoate	[H]C1(OC(=O)C([H])(C([H])([H])C([H])([H])[H])C([H])([H])[H])C([H])([H])C2([H])N(C([H])(C1([H])[H])C([H])([H])C2([H])[H])C([H])([H])[H]
CNP0183115	O=C([O-])CCC(C)C1CCC2C3C(=O)CC4CC(=O)CCC4(C)C3CC(=O)C12C	401.523	2.7386	0	5	4	0.775588	TRUE
CNP0074409	OC1=CC=C2C3=C1OC4C5(OC)CCC6(CC5C(O)(C)C)C(N(CCC346)CC7CC7)C2	425.569	3.3876	2	5	4	0.914374	TRUE	Phenanthrenes and derivatives		Benzenoids	Phenanthrenes and derivatives	425.561	3-(cyclopropylmethyl)-16-(2-hydroxypropan-2-yl)-15-methoxy-13-oxa-3-azahexacyclo[13.2.2.1¬≤,‚Å∏.0¬π,‚Å∂.0‚Å∂,¬π‚Å¥.0‚Å∑,¬π¬≤]icosa-7(12),8,10-trien-11-ol	[H]OC=1C=2OC3([H])C4(OC([H])([H])[H])C([H])(C(O[H])(C([H])([H])[H])C([H])([H])[H])C([H])([H])C5(C63C2C(=C([H])C1[H])C([H])([H])C5([H])N(C([H])([H])C7([H])C([H])([H])C7([H])[H])C([H])([H])C6([H])[H])C([H])([H])C4([H])[H]
CNP0189426	OC1CC=C(C)C2CC(C(=CC=CC(O)(C)C)C)CCC12C	304.474	4.3933	2	2	3	0.641273	TRUE	Prenol lipids	Diterpenoids	Lipids and lipid-like molecules	Diterpenoids	304.468	6-(6-hydroxy-6-methylhepta-2,4-dien-2-yl)-4,8a-dimethyl-1,2,4a,5,6,7,8,8a-octahydronaphthalen-1-ol	[H]OC(C([H])=C([H])C([H])=C(C1([H])C([H])([H])C2([H])C(=C([H])C([H])([H])C([H])(O[H])C2(C([H])([H])C1([H])[H])C([H])([H])[H])C([H])([H])[H])C([H])([H])[H])(C([H])([H])[H])C([H])([H])[H]
CNP0240786	N1(C)CC[NH+](C)CCC(N(C)CC[NH+](C)CCC1C)C	286.508	-1.5498	2	2	0	0.789576	TRUE
CNP0116282	O=C(NC=1C=NC=CC1)N2C3=CC(=C(SC)C=C3CC2)C(F)(F)F	353.369	4.4169	1	3	2	0.524826	TRUE	Indoles and derivatives	Indolecarboxylic acids and derivatives	Organoheterocyclic compounds	Indolecarboxylic acids and derivatives	353.364	5-(methylsulfanyl)-N-(pyridin-3-yl)-6-(trifluoromethyl)-2,3-dihydro-1H-indole-1-carboxamide	[H]C=1N=C([H])C([H])=C([H])C1N([H])C(=O)N2C3=C(C([H])=C(SC([H])([H])[H])C(=C3[H])C(F)(F)F)C([H])([H])C2([H])[H]
CNP0054637	O=C(C=CC=1C=CC=CC1F)C2=CC(=CC=C2O)[N+](=O)[O-]	287.246	3.3356	1	4	4	0.775202	TRUE	Linear 1,3-diarylpropanoids	Chalcones and dihydrochalcones	Phenylpropanoids and polyketides	2'-Hydroxychalcones	287.243	3-(2-fluorophenyl)-1-(2-hydroxy-5-nitrophenyl)prop-2-en-1-one	[H]OC=1C(C(=O)C([H])=C([H])C=2C(F)=C([H])C([H])=C([H])C2[H])=C([H])C(=C([H])C1[H])[N+](=O)[O-]
CNP0349989	O=S(=O)(N)C1=NC=2C=CC(OCC)=CC2S1	258.324	1.3424	1	5	3	0.641302	TRUE	Benzothiazoles		Organoheterocyclic compounds	Benzothiazoles	258.32	6-ethoxy-1,3-benzothiazole-2-sulfonamide	[H]C1=C2SC(=NC2=C([H])C([H])=C1OC([H])([H])C([H])([H])[H])S(=O)(=O)N([H])[H]
CNP0402005	O=C1NC=NC=2C=CC(=CC12)NC(=O)CCC3NC(=O)C=4C=CC=CC4NC3=O	391.387	1.3925	4	5	4	0.509051	TRUE	Diazanaphthalenes	Benzodiazines	Organoheterocyclic compounds	Quinazolinamines	391.381	3-(2,5-dioxo-2,3,4,5-tetrahydro-1H-1,4-benzodiazepin-3-yl)-N-(4-oxo-3,4-dihydroquinazolin-6-yl)propanamide	[H]C1=C2C(N=C([H])N([H])C2=O)=C([H])C([H])=C1N([H])C(=O)C([H])([H])C([H])([H])C3([H])C(=O)N([H])C=4C(C(=O)N3[H])=C([H])C([H])=C([H])C4[H]
CNP0203125	O=C1N2C(C3=CC=C(Br)C=C3)C=4NC=5C=CC=CC5C4CC2C(=O)N(C1)C6CCCC6	478.39	4.5579	1	2	2	0.542585	TRUE	Indoles and derivatives	Pyridoindoles	Organoheterocyclic compounds	Beta carbolines	478.381	2-(4-bromophenyl)-6-cyclopentyl-3,6,17-triazatetracyclo[8.7.0.0¬≥,‚Å∏.0¬π¬π,¬π‚Å∂]heptadeca-1(10),11,13,15-tetraene-4,7-dione	[H]C=1C(Br)=C([H])C([H])=C(C1[H])C2([H])C3=C(C=4C(=C([H])C([H])=C([H])C4[H])N3[H])C([H])([H])C5([H])C(=O)N(C6([H])C([H])([H])C([H])([H])C([H])([H])C6([H])[H])C([H])([H])C(=O)N25
CNP0158649	N#CC=1C(=S)NC2(C(=O)NC=3C=CC=CC32)C4C1CCC4	295.367	2.38488	2	3	0	0.690483	TRUE	Carboxylic acids and derivatives	Amino acids, peptides, and analogues	Organic acids and derivatives	Alpha amino acids and derivatives	295.361	2'-oxo-3-sulfanylidene-1',2,2',3,5,6,7,7a-octahydrospiro[cyclopenta[c]pyridine-1,3'-indole]-4-carbonitrile	[H]C1=C2C(=C([H])C([H])=C1[H])C3(C(=O)N2[H])N([H])C(=S)C(C#N)=C4C3([H])C([H])([H])C([H])([H])C4([H])[H]
CNP0345909	O=C(O)C1CC23C=CC1(O)C4OC=5C(O)=CC=C6C5C43CCN(C)C2C6	355.39	1.043	3	5	1	0.68064	TRUE	Morphinans		Alkaloids and derivatives	Morphinans	355.385	11,15-dihydroxy-3-methyl-13-oxa-3-azahexacyclo[13.2.2.1¬≤,‚Å∏.0¬π,‚Å∂.0‚Å∂,¬π‚Å¥.0‚Å∑,¬π¬≤]icosa-7(12),8,10,18-tetraene-16-carboxylic acid	[H]OC=1C=2OC3([H])C4(O[H])C([H])=C([H])C5(C63C2C(=C([H])C1[H])C([H])([H])C5([H])N(C([H])([H])C6([H])[H])C([H])([H])[H])C([H])([H])C4([H])C(=O)O[H]
CNP0273610	O=C(OC1CC2CCC(C1)[N+]2(C)C)C(C=3C=CC=CC3)CO	304.41	2.0755	1	3	4	0.868604	TRUE	Tropane alkaloids		Alkaloids and derivatives	Tropane alkaloids	304.405	3-[(3-hydroxy-2-phenylpropanoyl)oxy]-8,8-dimethyl-8-azabicyclo[3.2.1]octan-8-ium	[H]OC([H])([H])C([H])(C(=O)OC1([H])C([H])([H])C2([H])C([H])([H])C([H])([H])C([H])(C1([H])[H])[N+]2(C([H])([H])[H])C([H])([H])[H])C=3C([H])=C([H])C([H])=C([H])C3[H]
CNP0375828	O=C1N2CC=3NC=4C=CC=CC4C3CC2C(=O)N(N=CC5=CC=C(C=C5)[N+](=O)[O-])C1	403.398	2.2057	1	5	3	0.525318	TRUE	Indoles and derivatives	Pyridoindoles	Organoheterocyclic compounds	Beta carbolines	403.392	6-{[(4-nitrophenyl)methylidene]amino}-3,6,17-triazatetracyclo[8.7.0.0¬≥,‚Å∏.0¬π¬π,¬π‚Å∂]heptadeca-1(10),11,13,15-tetraene-4,7-dione	[H]C(=NN1C(=O)C2([H])N(C(=O)C1([H])[H])C([H])([H])C3=C(C=4C(=C([H])C([H])=C([H])C4[H])N3[H])C2([H])[H])C=5C([H])=C([H])C(=C([H])C5[H])[N+](=O)[O-]
CNP0079778	OC=CC(OC)(C=1C=CC=CC1)C=2C=C(O)C=C(O)C2O	288.299	2.7651	4	5	4	0.647448	TRUE	Benzene and substituted derivatives	Diphenylmethanes	Benzenoids	Diphenylmethanes	288.296	6-(3-hydroxy-1-methoxy-1-phenylprop-2-en-1-yl)benzene-1,2,4-triol	[H]OC=1C(O[H])=C([H])C(O[H])=C([H])C1C(OC([H])([H])[H])(C=2C([H])=C([H])C([H])=C([H])C2[H])C([H])=C([H])O[H]
CNP0364602	O=C(OC1CC2CCC(C1)[N+]2(C)CC#C)C(C=3C=CC=CC3)CO	328.432	2.0789	1	3	5	0.915366	TRUE	Tropane alkaloids		Alkaloids and derivatives	Tropane alkaloids	328.426	3-[(3-hydroxy-2-phenylpropanoyl)oxy]-8-methyl-8-(prop-2-yn-1-yl)-8-azabicyclo[3.2.1]octan-8-ium	[H]C#CC([H])([H])[N+]1(C2([H])C([H])([H])C([H])(OC(=O)C([H])(C=3C([H])=C([H])C([H])=C([H])C3[H])C([H])([H])O[H])C([H])([H])C1([H])C([H])([H])C2([H])[H])C([H])([H])[H]
CNP0377003	O=C1N2C(C(=O)N(N=CC3=CC=CC(=C3)C)C1)CC=4C=5C=CC=CC5NC4C2(C)C	400.482	3.34102	1	3	2	0.704937	TRUE	Indoles and derivatives	Pyridoindoles	Organoheterocyclic compounds	Beta carbolines	400.474	2,2-dimethyl-6-{[(3-methylphenyl)methylidene]amino}-3,6,17-triazatetracyclo[8.7.0.0¬≥,‚Å∏.0¬π¬π,¬π‚Å∂]heptadeca-1(10),11,13,15-tetraene-4,7-dione	[H]C(=NN1C(=O)C2([H])N(C(=O)C1([H])[H])C(C3=C(C=4C(=C([H])C([H])=C([H])C4[H])N3[H])C2([H])[H])(C([H])([H])[H])C([H])([H])[H])C=5C([H])=C(C([H])=C([H])C5[H])C([H])([H])[H]
CNP0039954	O=C(OC1=CC=C2C(OC(=CC=3C=CC=CC3F)C2=O)=C1)C=4C=CC=CC4OC	390.366	4.6697	0	5	4	0.773693	TRUE	Aurone flavonoids		Phenylpropanoids and polyketides	Aurone flavonoids	390.361	2-[(2-fluorophenyl)methylidene]-3-oxo-2,3-dihydro-1-benzofuran-6-yl 2-methoxybenzoate	[H]C1=C2OC(C(=O)C2=C([H])C([H])=C1OC(=O)C=3C(OC([H])([H])[H])=C([H])C([H])=C([H])C3[H])=C([H])C=4C(F)=C([H])C([H])=C([H])C4[H]
CNP0125097	O=C1C=C(OC)C2=CC=3C=C(O)C(=CC3CCC2C1(C)C)C	298.382	3.78562	1	3	1	0.631535	TRUE	Phenols	1-hydroxy-2-unsubstituted benzenoids	Benzenoids	1-hydroxy-2-unsubstituted benzenoids	298.377	14-hydroxy-4-methoxy-7,7,13-trimethyltricyclo[9.4.0.0¬≥,‚Å∏]pentadeca-1(15),2,4,11,13-pentaen-6-one	[H]OC1=C(C([H])=C2C(=C1[H])C([H])=C3C(OC([H])([H])[H])=C([H])C(=O)C(C3([H])C([H])([H])C2([H])[H])(C([H])([H])[H])C([H])([H])[H])C([H])([H])[H]
CNP0126322	O=C1C(OC2=CC(O)=CC=C12)=CC=3C=CC=CC3F	256.232	3.1475	1	3	1	0.670464	TRUE	Aurone flavonoids		Phenylpropanoids and polyketides	Aurone flavonoids	256.229	2-[(2-fluorophenyl)methylidene]-6-hydroxy-2,3-dihydro-1-benzofuran-3-one	[H]OC=1C([H])=C2OC(C(=O)C2=C([H])C1[H])=C([H])C=3C(F)=C([H])C([H])=C([H])C3[H]
CNP0018912	O=C(OC1CC(Br)C(OC(CC1Br)C(Cl)CC=CC#C)CC)C	470.629	4.5896	0	3	5	0.619417	TRUE	Carboxylic acids and derivatives	Carboxylic acid derivatives	Organic acids and derivatives	Carboxylic acid esters	470.623	3,6-dibromo-8-(1-chlorohex-3-en-5-yn-1-yl)-2-ethyloxocan-5-yl acetate	[H]C#CC([H])=C([H])C([H])([H])C([H])(Cl)C1([H])OC([H])(C([H])(Br)C([H])([H])C([H])(OC(=O)C([H])([H])[H])C([H])(Br)C1([H])[H])C([H])([H])C([H])([H])[H]
CNP0340482	C#CC1(O)CCC2C3CCC4=CC=5ON=CC5CC4(C)C3CCC21C	337.463	4.221	1	3	0	0.738208	TRUE	Steroids and steroid derivatives	Estrane steroids	Lipids and lipid-like molecules	Estrane steroids	337.456	17-ethynyl-2,18-dimethyl-7-oxa-6-azapentacyclo[11.7.0.0¬≤,¬π‚Å∞.0‚Å¥,‚Å∏.0¬π‚Å¥,¬π‚Å∏]icosa-4(8),5,9-trien-17-ol	[H]C#CC1(O[H])C2(C([H])(C3([H])C([H])(C4(C(=C([H])C=5ON=C([H])C5C4([H])[H])C([H])([H])C3([H])[H])C([H])([H])[H])C([H])([H])C2([H])[H])C([H])([H])C1([H])[H])C([H])([H])[H]
CNP0296626	O=C1OC(C)C(C=2OC3(C(=O)C(Cl)=C4C=C(OC=C4C3C12)C=CC(C)CC)C)C	416.901	4.7029	0	5	3	0.558336	TRUE	Pyrans	Pyranones and derivatives	Organoheterocyclic compounds	Dihydropyranones	416.895	Chaetomugilin F	[H]C=1OC(=C([H])C2=C(Cl)C(=O)C3(OC4=C(C(=O)OC([H])(C4([H])C([H])([H])[H])C([H])([H])[H])C3([H])C21)C([H])([H])[H])C([H])=C([H])C([H])(C([H])([H])C([H])([H])[H])C([H])([H])[H]
CNP0064361	O=C(NCC=C)NC1CCN2C(=O)C=3C=C(C=CC3NC(=O)C2C1)C=4C=CC=CC4F	422.46	2.9032	3	3	4	0.671549	TRUE	Benzodiazepines	1,4-benzodiazepines	Organoheterocyclic compounds	1,4-benzodiazepines	422.453	1-[5-(2-fluorophenyl)-2,10-dioxo-1,9-diazatricyclo[9.4.0.0¬≥,‚Å∏]pentadeca-3,5,7-trien-13-yl]-3-(prop-2-en-1-yl)urea	[H]C1=C2C(=O)N3C([H])(C(=O)N([H])C2=C([H])C([H])=C1C=4C(F)=C([H])C([H])=C([H])C4[H])C([H])([H])C([H])(N([H])C(=O)N([H])C([H])([H])C([H])=C([H])[H])C([H])([H])C3([H])[H]
CNP0134757	OCC(=C)C1CCC(O)(C)C2CC=C(C)C2C1	236.355	2.6684	2	2	2	0.518689	TRUE	Prenol lipids	Sesquiterpenoids	Lipids and lipid-like molecules	Guaianes	236.35	7-(3-hydroxyprop-1-en-2-yl)-1,4-dimethyl-3,3a,4,5,6,7,8,8a-octahydroazulen-4-ol	[H]OC1(C2([H])C([H])(C(=C([H])C2([H])[H])C([H])([H])[H])C([H])([H])C([H])(C(=C([H])[H])C([H])([H])O[H])C([H])([H])C1([H])[H])C([H])([H])[H]
CNP0207651	OCC(=C)C1CC2=C(C)CCC2C(C)CC1	220.356	3.6976	1	1	2	0.508129	TRUE	Prenol lipids	Sesquiterpenoids	Lipids and lipid-like molecules	Guaianes	220.351	2-(3,8-dimethyl-1,2,4,5,6,7,8,8a-octahydroazulen-5-yl)prop-2-en-1-ol	[H]OC([H])([H])C(=C([H])[H])C1([H])C([H])([H])C2=C(C([H])([H])C([H])([H])C2([H])C([H])(C([H])([H])C1([H])[H])C([H])([H])[H])C([H])([H])[H]
CNP0085785	FC(F)(F)C(O)(C=NN1CCCC1C(C=2C=CC=CC2)C=3C=CC=CC3)C	376.422	4.582	1	3	5	0.714878	TRUE	Benzene and substituted derivatives	Diphenylmethanes	Benzenoids	Diphenylmethanes	376.416	3-{[2-(diphenylmethyl)pyrrolidin-1-yl]imino}-1,1,1-trifluoro-2-methylpropan-2-ol	[H]OC(C([H])=NN1C([H])(C([H])(C=2C([H])=C([H])C([H])=C([H])C2[H])C=3C([H])=C([H])C([H])=C([H])C3[H])C([H])([H])C([H])([H])C1([H])[H])(C(F)(F)F)C([H])([H])[H]
CNP0381879	O=C1C=C(C)C2C1=C(C)CC(OC(=O)C(Br)CC)C3C2OC(=O)C3C	411.292	3.1148	0	5	3	0.727916	TRUE	Fatty Acyls	Fatty acid esters	Lipids and lipid-like molecules	Fatty acid esters	411.287	3,6,9-trimethyl-2,7-dioxo-2H,3H,3aH,4H,5H,7H,9aH,9bH-azuleno[4,5-b]furan-4-yl 2-bromobutanoate	[H]C=1C(=O)C2=C(C([H])([H])C([H])(OC(=O)C([H])(Br)C([H])([H])C([H])([H])[H])C3([H])C([H])(OC(=O)C3([H])C([H])([H])[H])C2([H])C1C([H])([H])[H])C([H])([H])[H]
CNP0377719	O=C(OC12CC(C)C3(O)C4C=C(C(=O)C4CC(=CC3C1C2(C)C)CO)C)C(C)C(C)C	430.585	3.6874	2	5	4	0.923271	TRUE	Prenol lipids	Diterpenoids	Lipids and lipid-like molecules	Tigliane and ingenane diterpenoids	430.578	1-hydroxy-8-(hydroxymethyl)-4,12,12,15-tetramethyl-5-oxotetracyclo[8.5.0.0¬≤,‚Å∂.0¬π¬π,¬π¬≥]pentadeca-3,8-dien-13-yl 2,3-dimethylbutanoate	[H]OC12C([H])(C([H])=C(C([H])([H])O[H])C([H])([H])C3([H])C(=O)C(=C([H])C13[H])C([H])([H])[H])C4([H])C(OC(=O)C([H])(C([H])(C([H])([H])[H])C([H])([H])[H])C([H])([H])[H])(C4(C([H])([H])[H])C([H])([H])[H])C([H])([H])C2([H])C([H])([H])[H]
CNP0332688	O=C1C=C(C)CCC=C(C)CCC2C(CCC12C)C(O)(C)C	304.474	4.8255	1	2	1	0.620207	TRUE	Prenol lipids	Diterpenoids	Lipids and lipid-like molecules	Dolabellane and neodolabellane diterpenoids	304.468	1-(2-hydroxypropan-2-yl)-3a,6,10-trimethyl-1H,2H,3H,3aH,4H,7H,8H,11H,12H,12aH-cyclopenta[11]annulen-4-one	[H]OC(C1([H])C2([H])C(C(=O)C([H])=C(C([H])([H])C([H])([H])C([H])=C(C([H])([H])C2([H])[H])C([H])([H])[H])C([H])([H])[H])(C([H])([H])C1([H])[H])C([H])([H])[H])(C([H])([H])[H])C([H])([H])[H]
CNP0308188	O=C(OC)C(=COC)C1CC2N(CCC32C=4C=CC=CC4NC3)CC1CC	370.493	3.1736	1	5	4	0.605642	TRUE	Indolizidines		Organoheterocyclic compounds	Indolizidines	370.486	methyl 2-{6'-ethyl-1,2,3',5',6',7',8',8'a-octahydro-2'H-spiro[indole-3,1'-indolizin]-7'-yl}-3-methoxyprop-2-enoate	[H]C(OC([H])([H])[H])=C(C(=O)OC([H])([H])[H])C1([H])C([H])(C([H])([H])N2C([H])(C3(C=4C(=C([H])C([H])=C([H])C4[H])N([H])C3([H])[H])C([H])([H])C2([H])[H])C1([H])[H])C([H])([H])C([H])([H])[H]
CNP0152302	O=CC=CC=C(N)C(=O)O	141.126	-0.3313	2	3	3	0.610413	TRUE	Carboxylic acids and derivatives	Amino acids, peptides, and analogues	Organic acids and derivatives	Alpha amino acids	141.125	2-Aminomuconate 6-Semialdehyde(1-)	[H]OC(=O)C(=C([H])C([H])=C([H])C([H])=O)N([H])[H]
CNP0339853	O=C(OC1CCC(C)C(C)C1)C(C)(C(F)(F)F)C(F)(F)F	320.273	4.4852	0	2	2	0.521649	TRUE	Carboxylic acids and derivatives	Carboxylic acid derivatives	Organic acids and derivatives	Carboxylic acid esters	320.272	3,4-dimethylcyclohexyl 3,3,3-trifluoro-2-methyl-2-(trifluoromethyl)propanoate	[H]C1(OC(=O)C(C(F)(F)F)(C(F)(F)F)C([H])([H])[H])C([H])([H])C([H])(C([H])(C([H])([H])C1([H])[H])C([H])([H])[H])C([H])([H])[H]
CNP0356108	O=C1OC23C(=O)NC(CC4=CC=C(O)C=C4)C3C(C(=CC2C=CCC(C(=O)C(=CC1)C)C)C)C	463.574	4.045	2	5	2	0.501555	TRUE	Isoindoles and derivatives	Isoindolines	Organoheterocyclic compounds	Isoindolones	463.566	Cytochalasin Z24	[H]OC=1C([H])=C([H])C(=C([H])C1[H])C([H])([H])C2([H])N([H])C(=O)C34OC(=O)C([H])([H])C([H])=C(C(=O)C([H])(C([H])([H])C([H])=C([H])C4([H])C([H])=C(C([H])(C32[H])C([H])([H])[H])C([H])([H])[H])C([H])([H])[H])C([H])([H])[H]
CNP0140463	OC1=NC(CO)CC2(O)C(O)=NC=3C=CC=C(C32)N(C)C1C(C)C	333.388	1.6577	4	5	2	0.549009	TRUE	Carboxylic acids and derivatives	Amino acids, peptides, and analogues	Organic acids and derivatives	Alpha amino acid amides	333.383	Blastmycetin C	[H]OC1=NC=2C3=C(C([H])=C([H])C2[H])N(C([H])(C(=NC([H])(C([H])([H])O[H])C([H])([H])C13O[H])O[H])C([H])(C([H])([H])[H])C([H])([H])[H])C([H])([H])[H]
CNP0345236	O=C(NCC1=CC=C(Cl)C(OC2=CC(Cl)=CC(N)=C2)=C1F)C=3C=NC=CC3	406.244	4.832	2	4	5	0.51264	TRUE	Benzene and substituted derivatives	Diphenylethers	Benzenoids	Diphenylethers	406.238	N-{[3-(3-amino-5-chlorophenoxy)-4-chloro-2-fluorophenyl]methyl}pyridine-3-carboxamide	[H]C=1N=C([H])C([H])=C([H])C1C(=O)N([H])C([H])([H])C2=C(F)C(OC3=C([H])C(Cl)=C([H])C(=C3[H])N([H])[H])=C(Cl)C([H])=C2[H]
CNP0090126	O=C(OC1=CC=C2C(OC(=CC=3C=CC=CC3)C2=O)=C1)N4CCOCC4	351.358	3.1338	0	5	2	0.653562	TRUE	Aurone flavonoids		Phenylpropanoids and polyketides	Aurone flavonoids	351.353	3-oxo-2-(phenylmethylidene)-2,3-dihydro-1-benzofuran-6-yl morpholine-4-carboxylate	[H]C1=C2OC(C(=O)C2=C([H])C([H])=C1OC(=O)N3C([H])([H])C([H])([H])OC([H])([H])C3([H])[H])=C([H])C=4C([H])=C([H])C([H])=C([H])C4[H]
CNP0178348	O=C1N(C(=O)C2N1CCN(C(=O)C3CCCCC3)C2)CC=C	305.378	1.2277	0	3	3	0.618605	TRUE	Azolidines	Imidazolidines	Organoheterocyclic compounds	Hydantoins	305.373	7-cyclohexanecarbonyl-2-(prop-2-en-1-yl)-octahydroimidazo[1,5-a]pyrazine-1,3-dione	[H]C(=C([H])[H])C([H])([H])N1C(=O)N2C([H])(C1=O)C([H])([H])N(C(=O)C3([H])C([H])([H])C([H])([H])C([H])([H])C([H])([H])C3([H])[H])C([H])([H])C2([H])[H]
CNP0103690	OCC1N2CCC(C1)C(C3=CC(=NN3C)C=4C=CC=CC4OC)C2	327.428	2.2658	1	5	4	0.559446	TRUE	Azoles	Pyrazoles	Organoheterocyclic compounds	Phenylpyrazoles	327.421	{5-[3-(2-methoxyphenyl)-1-methyl-1H-pyrazol-5-yl]-1-azabicyclo[2.2.2]octan-2-yl}methanol	[H]OC([H])([H])C1([H])N2C([H])([H])C([H])(C3=C([H])C(=NN3C([H])([H])[H])C=4C(OC([H])([H])[H])=C([H])C([H])=C([H])C4[H])C([H])(C1([H])[H])C([H])([H])C2([H])[H]
CNP0356200	O=C1C2(O)OC(C)(C)C3C4CC(C)C5CCC(C)C1(O)C54C(=O)C32C	348.439	1.6913	2	5	0	0.722074	TRUE	Prenol lipids	Diterpenoids	Lipids and lipid-like molecules	Elisapterane, elisabane, cumbiane or colombiane diterpenoids	348.434	9,11-dihydroxy-4,8,13,13,15-pentamethyl-12-oxapentacyclo[7.7.0.0¬π,‚Åµ.0¬≤,¬π‚Å¥.0¬π¬π,¬π‚Åµ]hexadecane-10,16-dione	[H]OC12OC(C3([H])C2(C(=O)C45C(O[H])(C1=O)C([H])(C([H])([H])C([H])([H])C4([H])C([H])(C([H])([H])C53[H])C([H])([H])[H])C([H])([H])[H])C([H])([H])[H])(C([H])([H])[H])C([H])([H])[H]
CNP0130826	C=1C=CC2=C(C1)NC3CC4CC5N(CCC235)CC4CC	268.404	3.2426	1	2	1	0.84184	TRUE	Strychnos alkaloids		Alkaloids and derivatives	Strychnos alkaloids	268.397	12-ethyl-8,14-diazapentacyclo[9.5.2.0¬π,‚Åπ.0¬≤,‚Å∑.0¬π‚Å¥,¬π‚Å∑]octadeca-2,4,6-triene	[H]C1=C2C(=C([H])C([H])=C1[H])C34C5([H])N(C([H])([H])C([H])(C([H])(C5([H])[H])C([H])([H])C3([H])N2[H])C([H])([H])C([H])([H])[H])C([H])([H])C4([H])[H]
CNP0324542	O=C(NC1=CC=C2NC(=O)C3N(C(=O)C2=C1)CCC3)CN4C=CC=5C=CC=CC54	388.427	2.8367	2	4	3	0.652567	TRUE	Benzodiazepines	1,4-benzodiazepines	Organoheterocyclic compounds	Pyrrolo[2,1-c][1,4]benzodiazepines	388.42	N-{2,8-dioxo-3,9-diazatricyclo[8.4.0.0¬≥,‚Å∑]tetradeca-1(14),10,12-trien-13-yl}-2-(1H-indol-1-yl)acetamide	[H]C1=C2C(=O)N3C([H])(C(=O)N([H])C2=C([H])C([H])=C1N([H])C(=O)C([H])([H])N4C=5C(=C([H])C([H])=C([H])C5[H])C([H])=C4[H])C([H])([H])C([H])([H])C3([H])[H]
CNP0295284	O=CC1=NN(C=2C=3SC(=CC3CC12)C)CC4=CC=C(C=C4)C	308.406	3.99344	0	4	3	0.588808	TRUE	Thiophenes	2,3,5-trisubstituted thiophenes	Organoheterocyclic compounds	2,3,5-trisubstituted thiophenes	308.399	10-methyl-3-[(4-methylphenyl)methyl]-11-thia-3,4-diazatricyclo[6.3.0.0¬≤,‚Å∂]undeca-1(8),2(6),4,9-tetraene-5-carbaldehyde	[H]C(=O)C1=NN(C=2C=3SC(=C([H])C3C([H])([H])C12)C([H])([H])[H])C([H])([H])C=4C([H])=C([H])C(=C([H])C4[H])C([H])([H])[H]
CNP0164888	O=C1CC2N=C(C3=CCCN4CCCC34)C1C(C)C2	258.365	2.2193	0	3	1	0.685712	TRUE	Pyridines and derivatives	Hydropyridines	Organoheterocyclic compounds	Tetrahydropyridines	258.359	Grandisine B	[H]C1=C(C2=NC3([H])C([H])([H])C(=O)C2([H])C([H])(C3([H])[H])C([H])([H])[H])C4([H])N(C([H])([H])C1([H])[H])C([H])([H])C([H])([H])C4([H])[H]
CNP0307437	O=C(OC1=CC=C2C(OC(=CC=3SC=CC3C)C2=O)=C1)C(C)(C)C	342.416	4.62422	0	5	2	0.578971	TRUE	Benzofurans		Organoheterocyclic compounds	Benzofurans	342.411	2-[(3-methylthiophen-2-yl)methylidene]-3-oxo-2,3-dihydro-1-benzofuran-6-yl 2,2-dimethylpropanoate	[H]C(=C1OC=2C(C1=O)=C([H])C([H])=C(OC(=O)C(C([H])([H])[H])(C([H])([H])[H])C([H])([H])[H])C2[H])C=3SC([H])=C([H])C3C([H])([H])[H]
CNP0230884	O=C1C=C(C(C)C)C2CCC3OC3CCC(=CCC12C)C	288.431	4.4518	0	2	1	0.823052	TRUE	Organooxygen compounds	Carbonyl compounds	Organic oxygen compounds	Ketones	288.425	9,12-dimethyl-15-(propan-2-yl)-5-oxatricyclo[10.3.0.0‚Å¥,‚Å∂]pentadeca-9,14-dien-13-one	[H]C=1C(=O)C2(C([H])(C1C([H])(C([H])([H])[H])C([H])([H])[H])C([H])([H])C([H])([H])C3([H])OC3([H])C([H])([H])C([H])([H])C(=C([H])C2([H])[H])C([H])([H])[H])C([H])([H])[H]
CNP0210466	OC1C(=C)CCC2=C(C)COC2C=C(C)CCC(O)C(O)(C)CC1	336.472	3.0312	3	4	0	0.765193	TRUE	Dihydrofurans		Organoheterocyclic compounds	Dihydrofurans	336.466	3,10,14-trimethyl-6-methylidene-2H,4H,5H,6H,7H,8H,9H,10H,11H,12H,13H,15aH-cyclotetradeca[b]furan-7,10,11-triol	[H]OC1(C([H])(O[H])C([H])([H])C([H])([H])C(=C([H])C2([H])OC([H])([H])C(=C2C([H])([H])C([H])([H])C(=C([H])[H])C([H])(O[H])C([H])([H])C1([H])[H])C([H])([H])[H])C([H])([H])[H])C([H])([H])[H]
CNP0279083	O=C1NC(C(=O)NC(NC1C(C)CC)(C)C)CC2=CNC=3C=CC=C(I)C32	482.366	2.67	4	3	4	0.525491	TRUE	Carboxylic acids and derivatives	Amino acids, peptides, and analogues	Organic acids and derivatives	Cyclic peptides	482.359	Hicksoane B	[H]C1=C(I)C2=C(C([H])=C1[H])N([H])C([H])=C2C([H])([H])C3([H])C(=O)N([H])C(N([H])C([H])(C(=O)N3[H])C([H])(C([H])([H])C([H])([H])[H])C([H])([H])[H])(C([H])([H])[H])C([H])([H])[H]
CNP0390140	O=C1NC(O)=C(C(=O)N1C(C)CCC=2C=CC=CC2)C3NCCC=4C=5C=CC=CC5NC43	430.508	3.1524	4	5	5	0.655912	TRUE	Harmala alkaloids		Alkaloids and derivatives	Harmala alkaloids	430.5	6-hydroxy-3-(4-phenylbutan-2-yl)-5-{1H,2H,3H,4H,9H-pyrido[3,4-b]indol-1-yl}-1,2,3,4-tetrahydropyrimidine-2,4-dione	[H]OC1=C(C(=O)N(C(=O)N1[H])C([H])(C([H])([H])C([H])([H])C=2C([H])=C([H])C([H])=C([H])C2[H])C([H])([H])[H])C3([H])C4=C(C=5C(=C([H])C([H])=C([H])C5[H])N4[H])C([H])([H])C([H])([H])N3[H]
CNP0331139	O=C1OC2C3C(=CCC3(O)C(=C)CCC2C1C)C	248.322	2.2114	1	3	0	0.543258	TRUE	Prenol lipids	Terpene lactones	Lipids and lipid-like molecules	Guaianolides and derivatives	248.318	1Alpha-Hydroxy-5Alpha,11Betah-Guaia-3,10(14)-Dien-6Alpha,12-Olide	[H]OC12C(=C([H])[H])C([H])([H])C([H])([H])C3([H])C([H])(OC(=O)C3([H])C([H])([H])[H])C2([H])C(=C([H])C1([H])[H])C([H])([H])[H]
CNP0081526	O=C1C=CC(C=2C=CC=3C=CC=CC3C2)=C4N1CC5CN(CC4C5)C6CC[NH+](C)CC6	414.573	2.7647	1	3	2	0.823405	TRUE
CNP0365752	O=C(OC)C1=C(OC)C(OC)=CC=C1C2NCCC=3C=4C=CC=CC4NC32	366.417	3.2068	2	5	4	0.532829	TRUE	Harmala alkaloids		Alkaloids and derivatives	Harmala alkaloids	366.411	methyl 2,3-dimethoxy-6-{1H,2H,3H,4H,9H-pyrido[3,4-b]indol-1-yl}benzoate	[H]C=1C(OC([H])([H])[H])=C(OC([H])([H])[H])C(C(=O)OC([H])([H])[H])=C(C1[H])C2([H])C3=C(C=4C(=C([H])C([H])=C([H])C4[H])N3[H])C([H])([H])C([H])([H])N2[H]
CNP0433513	OC1(C=CCC2(OC2CCC(=CC3OCC(=C3CC1)C)C)C)C	318.457	4.0768	1	3	0	0.657114	TRUE					684.775		[H]OC12OC(C([H])=C1[H])(C([H])(OC(=O)C([H])=C([H])C=3N=C([H])N(C3[H])C([H])([H])[H])C([H])([H])C4([H])C(=C([H])C([H])([H])C([H])(C4([H])C([H])=C2C([H])([H])OC5([H])OC([H])([H])C([H])(OC(=O)C([H])([H])[H])C([H])(O[H])C5([H])OC(=O)C([H])([H])[H])C([H])(C([H])([H])[H])C([H])([H])[H])C([H])([H])[H])C([H])([H])[H]
CNP0059562	O=C(NC1CCN2C(=O)C3=CC(=CC=C3NC(=O)C21)C4=CSC=C4)CSC	401.513	2.4295	2	5	4	0.568924	TRUE	Benzodiazepines	1,4-benzodiazepines	Organoheterocyclic compounds	1,4-benzodiazepines	401.505	N-[2,8-dioxo-13-(thiophen-3-yl)-3,9-diazatricyclo[8.4.0.0¬≥,‚Å∑]tetradeca-1(14),10,12-trien-6-yl]-2-(methylsulfanyl)acetamide	[H]C=1SC([H])=C([H])C1C=2C([H])=C3C(=O)N4C([H])(C(=O)N([H])C3=C([H])C2[H])C([H])(N([H])C(=O)C([H])([H])SC([H])([H])[H])C([H])([H])C4([H])[H]
CNP0259483	O=C1N2C(C=3C=CC=C(C3)[N+](=O)[O-])C=4NC=5C=CC=CC5C4CC2C(=O)N(C1)C6CCCC6	444.491	3.7036	1	4	3	0.530524	TRUE	Indoles and derivatives	Pyridoindoles	Organoheterocyclic compounds	Beta carbolines	444.483	6-cyclopentyl-2-(3-nitrophenyl)-3,6,17-triazatetracyclo[8.7.0.0¬≥,‚Å∏.0¬π¬π,¬π‚Å∂]heptadeca-1(10),11,13,15-tetraene-4,7-dione	[H]C=1C(=C([H])C([H])=C([H])C1C2([H])C3=C(C=4C(=C([H])C([H])=C([H])C4[H])N3[H])C([H])([H])C5([H])C(=O)N(C6([H])C([H])([H])C([H])([H])C([H])([H])C6([H])[H])C([H])([H])C(=O)N25)[N+](=O)[O-]
CNP0231295	O=C(OC1CC2N(C)C(CC2)C1)C(C=3C=CC=CC3)CO	289.375	1.9309	1	4	4	0.889132	TRUE	Tropane alkaloids		Alkaloids and derivatives	Tropane alkaloids	289.37	Atropin	[H]OC([H])([H])C([H])(C(=O)OC1([H])C([H])([H])C2([H])N(C([H])(C1([H])[H])C([H])([H])C2([H])[H])C([H])([H])[H])C=3C([H])=C([H])C([H])=C([H])C3[H]
CNP0154181	S1C=2C=CC=CC2CC(C3=CC(SC)=CC=C13)N4CCN(C)CC4	356.56	4.4043	0	4	2	0.672675	TRUE	Benzothiepins	Dibenzothiepins	Organoheterocyclic compounds	Dibenzothiepins	356.551	1-methyl-4-[6-(methylsulfanyl)-2-thiatricyclo[9.4.0.0¬≥,‚Å∏]pentadeca-1(15),3,5,7,11,13-hexaen-9-yl]piperazine	[H]C=1C(SC([H])([H])[H])=C([H])C([H])=C2SC=3C(=C([H])C([H])=C([H])C3[H])C([H])([H])C([H])(C21)N4C([H])([H])C([H])([H])N(C([H])([H])C4([H])[H])C([H])([H])[H]
CNP0068773	S1C=2C=CC=CC2CC(C3=CC(SC)=CC=C13)N4CC[NH+](C)CC4	357.568	2.9872	1	3	2	0.574089	TRUE
CNP0079857	OC1=CC=C2C3=C1OC4C5(OC)CCC6(CC5C(O)(C)C(C)(C)C)C(N(CCC346)CC7CC7)C2	467.65	4.4138	2	5	4	0.911206	TRUE	Phenanthrenes and derivatives		Benzenoids	Phenanthrenes and derivatives	467.641	3-(cyclopropylmethyl)-16-(2-hydroxy-3,3-dimethylbutan-2-yl)-15-methoxy-13-oxa-3-azahexacyclo[13.2.2.1¬≤,‚Å∏.0¬π,‚Å∂.0‚Å∂,¬π‚Å¥.0‚Å∑,¬π¬≤]icosa-7(12),8,10-trien-11-ol	[H]OC=1C=2OC3([H])C4(OC([H])([H])[H])C([H])(C(O[H])(C(C([H])([H])[H])(C([H])([H])[H])C([H])([H])[H])C([H])([H])[H])C([H])([H])C5(C63C2C(=C([H])C1[H])C([H])([H])C5([H])N(C([H])([H])C7([H])C([H])([H])C7([H])[H])C([H])([H])C6([H])[H])C([H])([H])C4([H])[H]
CNP0304356	OC1CCC(=C)C2CC(C(=CC=CC(O)(C)C)C)CCC12C	304.474	4.3933	2	2	3	0.71182	TRUE	Prenol lipids	Diterpenoids	Lipids and lipid-like molecules	Diterpenoids	304.468	6-(6-hydroxy-6-methylhepta-2,4-dien-2-yl)-8a-methyl-4-methylidene-decahydronaphthalen-1-ol	[H]OC(C([H])=C([H])C([H])=C(C1([H])C([H])([H])C2([H])C(=C([H])[H])C([H])([H])C([H])([H])C([H])(O[H])C2(C([H])([H])C1([H])[H])C([H])([H])[H])C([H])([H])[H])(C([H])([H])[H])C([H])([H])[H]
CNP0378691	O=C(OC1=CC=C2C(OC(=CC=3OC(=CC3)C)C2=O)=C1)C=CC=4C=CC=CC4	372.376	4.82302	0	5	4	0.60232	TRUE	Cinnamic acids and derivatives	Cinnamic acid esters	Phenylpropanoids and polyketides	Cinnamic acid esters	372.371	2-[(5-methylfuran-2-yl)methylidene]-3-oxo-2,3-dihydro-1-benzofuran-6-yl 3-phenylprop-2-enoate	[H]C(=C1OC=2C(C1=O)=C([H])C([H])=C(OC(=O)C([H])=C([H])C=3C([H])=C([H])C([H])=C([H])C3[H])C2[H])C=4OC(=C([H])C4[H])C([H])([H])[H]
CNP0131154	O=C(OC12CC(C)C3(O)C(C=C(C)CC4(O)C(=O)C(=CC43)C)C1C2(C)C)C(=CC)C	414.542	3.504	2	5	2	0.531934	TRUE	Prenol lipids	Diterpenoids	Lipids and lipid-like molecules	Tigliane and ingenane diterpenoids	414.535	1,6-dihydroxy-4,8,12,12,15-pentamethyl-5-oxotetracyclo[8.5.0.0¬≤,‚Å∂.0¬π¬π,¬π¬≥]pentadeca-3,8-dien-13-yl 2-methylbut-2-enoate	[H]OC12C(=O)C(=C([H])C1([H])C3(O[H])C([H])(C([H])=C(C2([H])[H])C([H])([H])[H])C4([H])C(OC(=O)C(=C([H])C([H])([H])[H])C([H])([H])[H])(C4(C([H])([H])[H])C([H])([H])[H])C([H])([H])C3([H])C([H])([H])[H])C([H])([H])[H]
CNP0327313	O=C1C(=COC2=CC(O)=C(C=C12)CC)C3=NC=4C=CC=CC4N3C	320.348	3.6147	1	5	2	0.524473	TRUE	Benzopyrans	1-benzopyrans	Organoheterocyclic compounds	Chromones	320.343	6-ethyl-7-hydroxy-3-(1-methyl-1H-1,3-benzodiazol-2-yl)-4H-chromen-4-one	[H]OC1=C(C([H])=C2C(=O)C(C3=NC=4C(=C([H])C([H])=C([H])C4[H])N3C([H])([H])[H])=C([H])OC2=C1[H])C([H])([H])C([H])([H])[H]
CNP0414739	ClC=CCC1OC(C)(CCC1C)C(Br)C	295.648	4.4862	0	1	3	0.5897	TRUE	Oxanes		Organoheterocyclic compounds	Oxanes	295.644	Kumepaloxane	[H]C(Cl)=C([H])C([H])([H])C1([H])OC(C([H])(Br)C([H])([H])[H])(C([H])([H])C([H])([H])C1([H])C([H])([H])[H])C([H])([H])[H]
CNP0342043	O=C(OC1(C(=O)C)CCC2C3C=C(C4=CC(=O)CCC4(C)C3CCC21C)C)C	384.516	4.5753	0	4	2	0.569902	TRUE	Steroids and steroid derivatives	Pregnane steroids	Lipids and lipid-like molecules	Gluco/mineralocorticoids, progestogins and derivatives	384.509	1-acetyl-5,9a,11a-trimethyl-7-oxo-1H,2H,3H,3aH,3bH,7H,8H,9H,9aH,9bH,10H,11H,11aH-cyclopenta[a]phenanthren-1-yl acetate	[H]C1=C2C(=C([H])C3([H])C([H])(C2(C([H])([H])C([H])([H])C1=O)C([H])([H])[H])C([H])([H])C([H])([H])C4(C(OC(=O)C([H])([H])[H])(C(=O)C([H])([H])[H])C([H])([H])C([H])([H])C43[H])C([H])([H])[H])C([H])([H])[H]
CNP0067811	O=C(OC1=CC=C2C(=O)C(OC2=C1)=CC=3OC=CC3)C4=CC=C(Cl)C=C4	366.756	4.7684	0	5	3	0.594627	TRUE	Benzene and substituted derivatives	Benzoic acids and derivatives	Benzenoids	Benzoic acid esters	366.752	2-[(furan-2-yl)methylidene]-3-oxo-2,3-dihydro-1-benzofuran-6-yl 4-chlorobenzoate	[H]C(=C1OC=2C(C1=O)=C([H])C([H])=C(OC(=O)C=3C([H])=C([H])C(Cl)=C([H])C3[H])C2[H])C=4OC([H])=C([H])C4[H]
CNP0246894	O=C(NC1=CC=C2NC(=O)C3N(C(=O)C2=C1)CCC3)C=4C=CC5=C(C=CN5C)C4	388.427	2.9873	2	4	2	0.587945	TRUE	Benzodiazepines	1,4-benzodiazepines	Organoheterocyclic compounds	Pyrrolo[2,1-c][1,4]benzodiazepines	388.42	N-{2,8-dioxo-3,9-diazatricyclo[8.4.0.0¬≥,‚Å∑]tetradeca-1(14),10,12-trien-13-yl}-1-methyl-1H-indole-5-carboxamide	[H]C=1C(C(=O)N([H])C=2C([H])=C3C(=O)N4C([H])(C(=O)N([H])C3=C([H])C2[H])C([H])([H])C([H])([H])C4([H])[H])=C([H])C([H])=C5C1C([H])=C([H])N5C([H])([H])[H]
CNP0042631	O=C1C(OC2=CC(OS(=O)(=O)C)=CC=C12)=CC=3C=CC=CC3F	334.324	2.7803	0	5	3	0.521066	TRUE	Aurone flavonoids		Phenylpropanoids and polyketides	Aurone flavonoids	334.321	2-[(2-fluorophenyl)methylidene]-3-oxo-2,3-dihydro-1-benzofuran-6-yl methanesulfonate	[H]C1=C2OC(C(=O)C2=C([H])C([H])=C1OS(=O)(=O)C([H])([H])[H])=C([H])C=3C(F)=C([H])C([H])=C([H])C3[H]
CNP0146648	O=C(NC1CCCCC1)N2CCN(C(=O)C=3SC=CC3)CC2C(=O)NC4C(=O)NCCC4	461.588	1.3116	3	5	4	0.508541	TRUE	Carboxylic acids and derivatives	Amino acids, peptides, and analogues	Organic acids and derivatives	Dipeptides	461.58	N1-cyclohexyl-N2-(2-oxopiperidin-3-yl)-4-(thiophene-2-carbonyl)piperazine-1,2-dicarboxamide	[H]C=1SC(C(=O)N2C([H])([H])C([H])(C(=O)N([H])C3([H])C(=O)N([H])C([H])([H])C([H])([H])C3([H])[H])N(C(=O)N([H])C4([H])C([H])([H])C([H])([H])C([H])([H])C([H])([H])C4([H])[H])C([H])([H])C2([H])[H])=C([H])C1[H]
CNP0376057	O=C1NC=2C=CC=CC2C31NC(C)C4C(=O)N(C=5C=CC=C(Cl)C5)C(=O)C43	381.819	2.2849	2	4	1	0.595741	TRUE	Carboxylic acids and derivatives	Amino acids, peptides, and analogues	Organic acids and derivatives	Alpha amino acid amides	381.813	5'-(3-chlorophenyl)-3'-methyl-1,2,3',3'a,4',5',6',6'a-octahydro-2'H-spiro[indole-3,1'-pyrrolo[3,4-c]pyrrole]-2,4',6'-trione	[H]C=1C(Cl)=C([H])C([H])=C([H])C1N2C(=O)C3([H])C4(C=5C(=C([H])C([H])=C([H])C5[H])N([H])C4=O)N([H])C([H])(C3([H])C2=O)C([H])([H])[H]
CNP0024813	O=C(OC1=CC=C2C(=O)C(OC2=C1)=CC=3C=CC=C(Br)C3)N4CCOCC4	430.254	3.8963	0	5	2	0.71659	TRUE	Aurone flavonoids		Phenylpropanoids and polyketides	Aurone flavonoids	430.249	2-[(3-bromophenyl)methylidene]-3-oxo-2,3-dihydro-1-benzofuran-6-yl morpholine-4-carboxylate	[H]C1=C2OC(C(=O)C2=C([H])C([H])=C1OC(=O)N3C([H])([H])C([H])([H])OC([H])([H])C3([H])[H])=C([H])C4=C([H])C(Br)=C([H])C([H])=C4[H]
CNP0334810	O=C1C=C(C)C2CC(C(=C)CO)CCC2(C)C1	234.339	2.8766	1	2	2	0.758894	TRUE	Prenol lipids	Sesquiterpenoids	Lipids and lipid-like molecules	Eudesmane, isoeudesmane or cycloeudesmane sesquiterpenoids	234.335	6-(3-hydroxyprop-1-en-2-yl)-4,8a-dimethyl-1,2,4a,5,6,7,8,8a-octahydronaphthalen-2-one	[H]OC([H])([H])C(=C([H])[H])C1([H])C([H])([H])C2([H])C(=C([H])C(=O)C([H])([H])C2(C([H])([H])C1([H])[H])C([H])([H])[H])C([H])([H])[H]
CNP0398877	O=C(OC1=CC=C(C=C)C=C1)C2=CC=C(O)C(N)=C2	255.273	2.8366	2	4	3	0.891626	TRUE	Depsides and depsidones		Phenylpropanoids and polyketides	Depsides and depsidones	255.269	Bagremycin A	[H]OC=1C(=C([H])C(C(=O)OC=2C([H])=C([H])C(=C([H])C2[H])C([H])=C([H])[H])=C([H])C1[H])N([H])[H]
CNP0226282	O=C1N2C=3C=CC=CC3C45CCN6CC(CCO)C(CC64)C(C(O)C1)C25	354.45	1.1268	2	4	2	0.648253	TRUE	Strychnos alkaloids		Alkaloids and derivatives	Strychnos alkaloids	354.444	11-hydroxy-14-(2-hydroxyethyl)-8,16-diazahexacyclo[11.5.2.1¬π,‚Å∏.0¬≤,‚Å∑.0¬π‚Å∂,¬π‚Åπ.0¬π¬≤,¬≤¬π]henicosa-2,4,6-trien-9-one	[H]OC1([H])C2([H])C3([H])N(C=4C(=C([H])C([H])=C([H])C4[H])C35C6([H])N(C([H])([H])C([H])(C2([H])C6([H])[H])C([H])([H])C([H])([H])O[H])C([H])([H])C5([H])[H])C(=O)C1([H])[H]
CNP0082672	O=C(NC1C=C2C=3C=CC=C4NC(Br)=C(C43)CC2N(C)C1)N(CC)CC	417.351	3.6039	2	2	3	0.746104	TRUE	Quinolines and derivatives	Indoloquinolines	Organoheterocyclic compounds	Indoloquinolines	417.343	1-{10-bromo-6-methyl-6,11-diazatetracyclo[7.6.1.0¬≤,‚Å∑.0¬π¬≤,¬π‚Å∂]hexadeca-1(15),2,9,12(16),13-pentaen-4-yl}-3,3-diethylurea	[H]C1=C2C=3C(=C(Br)N([H])C3C([H])=C1[H])C([H])([H])C4([H])C2=C([H])C([H])(N([H])C(=O)N(C([H])([H])C([H])([H])[H])C([H])([H])C([H])([H])[H])C([H])([H])N4C([H])([H])[H]
CNP0216592	OC1=CC=C(C(O)=C1OC)C2COC3=C4C=CC(OC4=CC=C3C2)(C)C	354.402	4.0093	2	5	2	0.637183	TRUE	Isoflavonoids	Pyranoisoflavonoids	Phenylpropanoids and polyketides	Pyranoisoflavonoids	354.397	4-{8,8-dimethyl-2H,3H,4H,8H-pyrano[2,3-f]chromen-3-yl}-2-methoxybenzene-1,3-diol	[H]OC=1C(OC([H])([H])[H])=C(O[H])C([H])=C([H])C1C2([H])C([H])([H])OC=3C4=C(OC(C([H])=C4[H])(C([H])([H])[H])C([H])([H])[H])C([H])=C([H])C3C2([H])[H]
CNP0054026	O=C1C2=CC=C(O)C=C2C3(CC)CCN(CC4CC4)C1C3C	299.414	3.3567	1	3	3	0.682313	TRUE	6,7-benzomorphans	4-hydroxy-6,7-benzomorphans	Alkaloids and derivatives	4-hydroxy-6,7-benzomorphans	299.408	10-(cyclopropylmethyl)-1-ethyl-4-hydroxy-13-methyl-10-azatricyclo[7.3.1.0¬≤,‚Å∑]trideca-2,4,6-trien-8-one	[H]OC=1C([H])=C2C(C(=O)C3([H])N(C([H])([H])C4([H])C([H])([H])C4([H])[H])C([H])([H])C([H])([H])C2(C3([H])C([H])([H])[H])C([H])([H])C([H])([H])[H])=C([H])C1[H]
CNP0127129	O=C(C=CC1=CN(N=C1C)CC)C2=CC=C(O)C=C2	256.305	2.81312	1	4	4	0.567696	TRUE	Benzene and substituted derivatives	Benzoyl derivatives	Benzenoids	Benzoyl derivatives	256.3	3-(1-ethyl-3-methyl-1H-pyrazol-4-yl)-1-(4-hydroxyphenyl)prop-2-en-1-one	[H]OC=1C([H])=C([H])C(C(=O)C([H])=C([H])C=2C(=NN(C2[H])C([H])([H])C([H])([H])[H])C([H])([H])[H])=C([H])C1[H]
CNP0305888	OCC(=C)C1CCC2(C)CC(O)CC(C)C2C1	238.371	2.7483	2	2	2	0.712692	TRUE	Prenol lipids	Sesquiterpenoids	Lipids and lipid-like molecules	Eudesmane, isoeudesmane or cycloeudesmane sesquiterpenoids	238.366	6-(3-hydroxyprop-1-en-2-yl)-4,8a-dimethyl-decahydronaphthalen-2-ol	[H]OC1([H])C([H])([H])C2(C([H])(C([H])(C1([H])[H])C([H])([H])[H])C([H])([H])C([H])(C(=C([H])[H])C([H])([H])O[H])C([H])([H])C2([H])[H])C([H])([H])[H]
CNP0022578	O=C(OC1=CC=C2C(OC(=CC=3C=CC=CC3OC)C2=O)=C1)C4=CC=C(F)C=C4	390.366	4.6697	0	5	4	0.690349	TRUE	Aurone flavonoids		Phenylpropanoids and polyketides	Aurone flavonoids	390.361	2-[(2-methoxyphenyl)methylidene]-3-oxo-2,3-dihydro-1-benzofuran-6-yl 4-fluorobenzoate	[H]C1=C2OC(C(=O)C2=C([H])C([H])=C1OC(=O)C=3C([H])=C([H])C(F)=C([H])C3[H])=C([H])C=4C(OC([H])([H])[H])=C([H])C([H])=C([H])C4[H]
CNP0371737	O=C(OCC1CCC[N+]2(C)CCCCC12)C(O)(C=3C=CC=CC3)C=4C=CC=CC4	394.535	3.8748	1	3	5	0.50689	TRUE	Benzene and substituted derivatives	Diphenylmethanes	Benzenoids	Diphenylmethanes	394.527	1-{[(2-hydroxy-2,2-diphenylacetyl)oxy]methyl}-5-methyl-decahydroquinolizin-5-ium	[H]OC(C(=O)OC([H])([H])C1([H])C2([H])C([H])([H])C([H])([H])C([H])([H])C([H])([H])[N+]2(C([H])([H])C([H])([H])C1([H])[H])C([H])([H])[H])(C=3C([H])=C([H])C([H])=C([H])C3[H])C=4C([H])=C([H])C([H])=C([H])C4[H]
CNP0367921	O=C1OC23C(=O)NC(CC4=CC=C(O)C=C4)C3C(C(=CC2C=CCC(C)C(O)C(C=C1)C)C)C	465.59	3.6927	3	5	2	0.652314	TRUE	Isoindoles and derivatives	Isoindolines	Organoheterocyclic compounds	Isoindolones	465.582	Cytochalasin Z25	[H]OC=1C([H])=C([H])C(=C([H])C1[H])C([H])([H])C2([H])N([H])C(=O)C34OC(=O)C([H])=C([H])C([H])(C([H])(O[H])C([H])(C([H])([H])C([H])=C([H])C4([H])C([H])=C(C([H])(C32[H])C([H])([H])[H])C([H])([H])[H])C([H])([H])[H])C([H])([H])[H]
CNP0314859	O=C1NC(=CC2=CN=CN2)C(=O)N3C4NC=5C=CC=CC5C4(CC13)C(C=C)(C)C	389.459	2.3831	3	4	3	0.582297	TRUE	Indoles and derivatives	Pyrroloindoles	Organoheterocyclic compounds	Pyrroloindoles	389.451	Roquefortine	[H]C=1N=C([H])N([H])C1C([H])=C2C(=O)N3C([H])(C(=O)N2[H])C([H])([H])C4(C=5C(=C([H])C([H])=C([H])C5[H])N([H])C34[H])C(C([H])=C([H])[H])(C([H])([H])[H])C([H])([H])[H]
CNP0257171	O=C(OC1CC2N(C)C(C1)C3OC32)C(C=4C=CC=CC4)CO	303.358	0.9181	1	5	4	0.781336	TRUE	Hydroxy acids and derivatives	Beta hydroxy acids and derivatives	Organic acids and derivatives	Beta hydroxy acids and derivatives	303.354	Hyoscine	[H]OC([H])([H])C([H])(C(=O)OC1([H])C([H])([H])C2([H])N(C([H])(C3([H])OC32[H])C1([H])[H])C([H])([H])[H])C=4C([H])=C([H])C([H])=C([H])C4[H]
CNP0137786	O=C(OC1CC2C3OC3C(C1)[NH+]2C)C(C=4C=CC=CC4)CO	304.366	-0.499	2	4	4	0.620689	TRUE
CNP0093438	O=C(C(=COC)C1CC2N(CCC32C(=O)NC=4C=CC=CC43)CC1CC)CC	382.504	3.5063	1	4	5	0.668742	TRUE	Indolizidines		Organoheterocyclic compounds	Indolizidines	382.497	6'-ethyl-7'-(1-methoxy-3-oxopent-1-en-2-yl)-1,2,3',5',6',7',8',8'a-octahydro-2'H-spiro[indole-3,1'-indolizin]-2-one	[H]C(OC([H])([H])[H])=C(C(=O)C([H])([H])C([H])([H])[H])C1([H])C([H])(C([H])([H])N2C([H])(C3(C=4C(=C([H])C([H])=C([H])C4[H])N([H])C3=O)C([H])([H])C2([H])[H])C1([H])[H])C([H])([H])C([H])([H])[H]
CNP0246943	O=C(C(=COC)C1CC2[NH+](CCC32C(=O)NC=4C=CC=CC43)CC1CC)CC	383.512	2.0892	2	3	5	0.591935	TRUE
CNP0044975	O=C(OC1CCC(C)C(C)C1)NC(C(F)(F)F)C(F)(F)F	321.261	4.0305	1	2	2	0.706386	TRUE	Carboxylic acids and derivatives	Amino acids, peptides, and analogues	Organic acids and derivatives	Carbamate esters	321.26	3,4-dimethylcyclohexyl N-(1,1,1,3,3,3-hexafluoropropan-2-yl)carbamate	[H]N(C(=O)OC1([H])C([H])([H])C([H])(C([H])(C([H])([H])C1([H])[H])C([H])([H])[H])C([H])([H])[H])C([H])(C(F)(F)F)C(F)(F)F
CNP0279900	O=C1C2=CC=C(OCC[NH+]3CCC(C)CC3)C=C2OC(=C1C=4C=CC=CC4)C	378.492	3.46202	1	3	5	0.53673	TRUE
CNP0362959	O=C(NC1=CC(Cl)=CC=C1OC)C2CC(NC32C(=O)NC=4C(Cl)=CC=CC43)C	420.296	3.7861	3	4	3	0.594152	TRUE	Indoles and derivatives	Indoles	Organoheterocyclic compounds	3-alkylindoles	420.29	7-chloro-N-(5-chloro-2-methoxyphenyl)-5'-methyl-2-oxo-1,2-dihydrospiro[indole-3,2'-pyrrolidine]-3'-carboxamide	[H]C=1C(Cl)=C([H])C([H])=C(OC([H])([H])[H])C1N([H])C(=O)C2([H])C3(C(=O)N([H])C=4C(Cl)=C([H])C([H])=C([H])C43)N([H])C([H])(C2([H])[H])C([H])([H])[H]
CNP0042656	O=C1C(OC2=C1C(=CC(O)=C2CN3CCOCC3)C)=CC=4C=CC=CC4F	369.392	3.28812	1	5	3	0.697066	TRUE	Aurone flavonoids		Phenylpropanoids and polyketides	Aurone flavonoids	369.387	2-[(2-fluorophenyl)methylidene]-6-hydroxy-4-methyl-7-[(morpholin-4-yl)methyl]-2,3-dihydro-1-benzofuran-3-one	[H]OC=1C(=C2OC(C(=O)C2=C(C1[H])C([H])([H])[H])=C([H])C=3C(F)=C([H])C([H])=C([H])C3[H])C([H])([H])N4C([H])([H])C([H])([H])OC([H])([H])C4([H])[H]
CNP0212437	OC1CCC2=C3C=C(OC)C(=CC3=CC=C2C1(C)C)C	270.372	3.74152	1	2	1	0.631379	TRUE	Phenanthrenes and derivatives	Phenanthrols	Benzenoids	Phenanthrols	270.367	6-methoxy-1,1,7-trimethyl-1,2,3,4-tetrahydrophenanthren-2-ol	[H]OC1([H])C(C2=C(C3=C(C([H])=C(C(OC([H])([H])[H])=C3[H])C([H])([H])[H])C([H])=C2[H])C([H])([H])C1([H])[H])(C([H])([H])[H])C([H])([H])[H]
CNP0131806	O=C1NC(C(=O)NC1)CC=2C=3C=CC=4OC(C=CC4C3NC2C(C=C)(C)C)(C)C	393.487	2.9728	3	3	4	0.636032	TRUE	Benzopyrans	1-benzopyrans	Organoheterocyclic compounds	2,2-dimethyl-1-benzopyrans	393.48	Talathermophilin C	[H]C1=C2OC(C([H])=C([H])C2=C3C(C(=C(N3[H])C(C([H])=C([H])[H])(C([H])([H])[H])C([H])([H])[H])C([H])([H])C4([H])C(=O)N([H])C([H])([H])C(=O)N4[H])=C1[H])(C([H])([H])[H])C([H])([H])[H]
CNP0349390	O=C(OC1(C(=O)C)C(=C)CC2C3C=C(C4=CC(=O)CCC4(C)C3CCC21C)C)C	396.527	4.7414	0	4	2	0.587237	TRUE	Steroids and steroid derivatives	Pregnane steroids	Lipids and lipid-like molecules	Gluco/mineralocorticoids, progestogins and derivatives	396.52	1-acetyl-5,9a,11a-trimethyl-2-methylidene-7-oxo-1H,2H,3H,3aH,3bH,7H,8H,9H,9aH,9bH,10H,11H,11aH-cyclopenta[a]phenanthren-1-yl acetate	[H]C=1C(=O)C([H])([H])C([H])([H])C2(C1C(=C([H])C3([H])C4([H])C(C(OC(=O)C([H])([H])[H])(C(=O)C([H])([H])[H])C(=C([H])[H])C4([H])[H])(C([H])([H])C([H])([H])C23[H])C([H])([H])[H])C([H])([H])[H])C([H])([H])[H]
CNP0025317	O=C1C(OC=2C1=CC=C(O)C2CN3CCOCC3)=CC=4C=CC=C(F)C4	355.365	2.9797	1	5	3	0.590817	TRUE	Aurone flavonoids		Phenylpropanoids and polyketides	Aurone flavonoids	355.36	2-[(3-fluorophenyl)methylidene]-6-hydroxy-7-[(morpholin-4-yl)methyl]-2,3-dihydro-1-benzofuran-3-one	[H]OC=1C(=C2OC(C(=O)C2=C([H])C1[H])=C([H])C3=C([H])C(F)=C([H])C([H])=C3[H])C([H])([H])N4C([H])([H])C([H])([H])OC([H])([H])C4([H])[H]
CNP0039591	O=C(OC1=CC=C2C(=O)C(OC2=C1)=CC3=CC=C(F)C=C3)C=4SC=CC4	366.369	4.7226	0	5	3	0.520319	TRUE	Aurone flavonoids		Phenylpropanoids and polyketides	Aurone flavonoids	366.364	2-[(4-fluorophenyl)methylidene]-3-oxo-2,3-dihydro-1-benzofuran-6-yl thiophene-2-carboxylate	[H]C1=C2OC(C(=O)C2=C([H])C([H])=C1OC(=O)C=3SC([H])=C([H])C3[H])=C([H])C=4C([H])=C([H])C(F)=C([H])C4[H]
CNP0163217	O=C1C=C(OC)C(=O)C=2C1=CC(C=3C=CC=CC3)=C4C=C(C(OC)=CC42)C	358.393	4.73312	0	4	3	0.553104	TRUE	Naphthalenes	Phenylnaphthalenes	Benzenoids	Phenylnaphthalenes	358.387	3,6-dimethoxy-7-methyl-9-phenyl-1,4-dihydrophenanthrene-1,4-dione	[H]C=1C(=O)C=2C(C(=O)C1OC([H])([H])[H])=C3C(=C(C=4C([H])=C([H])C([H])=C([H])C4[H])C2[H])C([H])=C(C(OC([H])([H])[H])=C3[H])C([H])([H])[H]
CNP0028523	O=C1C(=CC=C2N1CC3CN(CC2C3)C4CC[NH+](C)CC4)C=5C=NC=CC5	365.501	1.0065	1	4	2	0.557811	TRUE
CNP0032321	OC1CC(C2=NC(=NO2)C3CC3)[NH+](CC4=CN(C=5C=CC=CC54)C)C1	339.419	1.3295	2	5	4	0.653488	TRUE
CNP0307296	O=C(OC)C12C=3NC=4C=CC=CC4C3CCN5CC=CC(=CCC1)C52	334.419	3.0954	1	3	1	0.530784	TRUE	Pyrroloazepines		Organoheterocyclic compounds	Pyrroloazepines	334.412	methyl 3,13-diazapentacyclo[11.7.1.0¬≤,¬π‚Å∞.0‚Å¥,‚Åπ.0¬π‚Å∑,¬≤¬π]henicosa-2(10),4,6,8,15,17-hexaene-1-carboxylate	[H]C1=C2C3=C(N([H])C2=C([H])C([H])=C1[H])C4(C(=O)OC([H])([H])[H])C5([H])C(C([H])=C([H])C([H])([H])N5C([H])([H])C3([H])[H])=C([H])C([H])([H])C4([H])[H]
CNP0290476	N#CCC(=O)N1CCC(C)C(N(C=2N=CN=C3NC=CC32)C)C1	312.377	1.54478	1	5	3	0.680673	TRUE	Piperidines	N-acylpiperidines	Organoheterocyclic compounds	N-acylpiperidines	312.37	3-{4-methyl-3-[methyl({7H-pyrrolo[2,3-d]pyrimidin-4-yl})amino]piperidin-1-yl}-3-oxopropanenitrile	[H]C=1N=C(C2=C(N1)N([H])C([H])=C2[H])N(C3([H])C([H])(C([H])([H])C([H])([H])N(C(=O)C([H])([H])C#N)C3([H])[H])C([H])([H])[H])C([H])([H])[H]
CNP0332229	O(C1=CC=C(C(OC)=C1)CCC(C)[NH3+])C	210.297	1.2668	1	2	5	0.516775	TRUE
CNP0415699	O=C(O)C(O)(C=1C=CC=CC1)C=2C=CC=CC2	228.247	2.0071	2	2	3	0.737523	TRUE	Benzene and substituted derivatives	Diphenylmethanes	Benzenoids	Diphenylmethanes	228.244	2-hydroxy-2,2-diphenylacetic acid	[H]OC(=O)C(O[H])(C=1C([H])=C([H])C([H])=C([H])C1[H])C=2C([H])=C([H])C([H])=C([H])C2[H]
CNP0341453	OC1=NC=2C=CC=C(OCC(O)CNC(C)(C)C)C2N1	279.34	1.3963	4	5	5	0.7488	TRUE	Benzimidazoles		Organoheterocyclic compounds	Benzimidazoles	279.335	7-[3-(tert-butylamino)-2-hydroxypropoxy]-1H-1,3-benzodiazol-2-ol	[H]OC1=NC=2C(=C(OC([H])([H])C([H])(O[H])C([H])([H])N([H])C(C([H])([H])[H])(C([H])([H])[H])C([H])([H])[H])C([H])=C([H])C2[H])N1[H]
CNP0029929	O=C(OC1=CC=C2C(=O)C(OC2=C1)=CC3=CC=C(Br)C=C3)N4CCOCC4	430.254	3.8963	0	5	2	0.700757	TRUE	Aurone flavonoids		Phenylpropanoids and polyketides	Aurone flavonoids	430.249	2-[(4-bromophenyl)methylidene]-3-oxo-2,3-dihydro-1-benzofuran-6-yl morpholine-4-carboxylate	[H]C1=C2OC(C(=O)C2=C([H])C([H])=C1OC(=O)N3C([H])([H])C([H])([H])OC([H])([H])C3([H])[H])=C([H])C=4C([H])=C([H])C(Br)=C([H])C4[H]
CNP0246676	O=C(OC1=CC=C2C(OC(=CC=3C=CC=CC3C)C2=O)=C1)C=4SC=CC4	362.406	4.89192	0	5	3	0.619764	TRUE	Aurone flavonoids		Phenylpropanoids and polyketides	Aurone flavonoids	362.4	2-[(2-methylphenyl)methylidene]-3-oxo-2,3-dihydro-1-benzofuran-6-yl thiophene-2-carboxylate	[H]C1=C2OC(C(=O)C2=C([H])C([H])=C1OC(=O)C=3SC([H])=C([H])C3[H])=C([H])C=4C(=C([H])C([H])=C([H])C4[H])C([H])([H])[H]
CNP0117309	O=C(OC1C(=CC23C(=O)C(C=C(C)C(O)C12O)C4C(CC3C)C4(C)C)C)C(=CC)C	414.542	3.3599	2	5	2	0.702792	TRUE	Prenol lipids	Diterpenoids	Lipids and lipid-like molecules	Tigliane and ingenane diterpenoids	414.535	5,6-dihydroxy-3,7,11,11,14-pentamethyl-15-oxotetracyclo[7.5.1.0¬π,‚Åµ.0¬π‚Å∞,¬π¬≤]pentadeca-2,7-dien-4-yl 2-methylbut-2-enoate	[H]OC12C3(C(=O)C([H])(C([H])=C(C1([H])O[H])C([H])([H])[H])C4([H])C(C4([H])C([H])([H])C3([H])C([H])([H])[H])(C([H])([H])[H])C([H])([H])[H])C([H])=C(C2([H])OC(=O)C(=C([H])C([H])([H])[H])C([H])([H])[H])C([H])([H])[H]
CNP0187688	O=C(OC1CC2NC(CC2)C1)C(C)CC	211.305	1.8587	1	3	3	0.546301	TRUE	Tropane alkaloids		Alkaloids and derivatives	Tropane alkaloids	211.301	8-azabicyclo[3.2.1]octan-3-yl 2-methylbutanoate	[H]N1C2([H])C([H])([H])C([H])(OC(=O)C([H])(C([H])([H])C([H])([H])[H])C([H])([H])[H])C([H])([H])C1([H])C([H])([H])C2([H])[H]
CNP0355180	O=C1C2=C(OC3(C)C(OCC3C=C(C)CCC=C(C)C)C2)CCC1O	346.467	3.851	1	4	4	0.591359	TRUE	Furopyrans		Organoheterocyclic compounds	Furopyrans	346.461	Tricycloalternarene J	[H]OC1([H])C(=O)C2=C(OC3(C([H])(OC([H])([H])C3([H])C([H])=C(C([H])([H])C([H])([H])C([H])=C(C([H])([H])[H])C([H])([H])[H])C([H])([H])[H])C2([H])[H])C([H])([H])[H])C([H])([H])C1([H])[H]
CNP0194784	O=C(OC1(C(=O)C)CCC2C3C=C(Cl)C4=CC(=O)C5CC5C4(C)C3CCC21C)C	416.945	4.6076	0	4	2	0.741327	TRUE	Steroids and steroid derivatives	Pregnane steroids	Lipids and lipid-like molecules	Gluco/mineralocorticoids, progestogins and derivatives	416.939	15-acetyl-9-chloro-2,16-dimethyl-6-oxopentacyclo[9.7.0.0¬≤,‚Å∏.0¬≥,‚Åµ.0¬π¬≤,¬π‚Å∂]octadeca-7,9-dien-15-yl acetate	[H]C=1C(=O)C2([H])C([H])(C3(C1C(Cl)=C([H])C4([H])C3([H])C([H])([H])C([H])([H])C5(C(OC(=O)C([H])([H])[H])(C(=O)C([H])([H])[H])C([H])([H])C([H])([H])C54[H])C([H])([H])[H])C([H])([H])[H])C2([H])[H]
CNP0102883	O=C(C=1C(OC)=C(C(=O)C(O)(C1N)C)C)C(C)CC	267.325	1.0685	2	5	4	0.520697	TRUE	Organooxygen compounds	Carbonyl compounds	Organic oxygen compounds	Acyloins	267.321	Apersitin	[H]OC1(C(=O)C(=C(OC([H])([H])[H])C(C(=O)C([H])(C([H])([H])C([H])([H])[H])C([H])([H])[H])=C1N([H])[H])C([H])([H])[H])C([H])([H])[H]
CNP0258182	O=C(OCC(=O)C1=CC=C(I)C(=C1)[N+](=O)[O-])C2=CC=C(Br)C=C2	490.047	4.0016	0	5	5	0.83388	TRUE	Organooxygen compounds	Carbonyl compounds	Organic oxygen compounds	Alkyl-phenylketones	490.044	2-(4-iodo-3-nitrophenyl)-2-oxoethyl 4-bromobenzoate	[H]C=1C(C(=O)C([H])([H])OC(=O)C=2C([H])=C([H])C(Br)=C([H])C2[H])=C([H])C([H])=C(I)C1[N+](=O)[O-]
CNP0158108	O=C(NCC=C)NC1CN2C(=O)C=3C=CC=CC3NC(=O)C2C1	314.345	0.707	3	3	3	0.531333	TRUE	Benzodiazepines	1,4-benzodiazepines	Organoheterocyclic compounds	1,4-benzodiazepines	314.34	1-{2,8-dioxo-3,9-diazatricyclo[8.4.0.0¬≥,‚Å∑]tetradeca-1(14),10,12-trien-5-yl}-3-(prop-2-en-1-yl)urea	[H]C1=C2C(=O)N3C([H])(C(=O)N([H])C2=C([H])C([H])=C1[H])C([H])([H])C([H])(N([H])C(=O)N([H])C([H])([H])C([H])=C([H])[H])C3([H])[H]
CNP0273819	O=C(OC1=CC=C2C(=O)C(OC2=C1)=CC=3C=CC=CC3Cl)N4CCOCC4	385.803	3.7872	0	5	2	0.7632	TRUE	Aurone flavonoids		Phenylpropanoids and polyketides	Aurone flavonoids	385.798	2-[(2-chlorophenyl)methylidene]-3-oxo-2,3-dihydro-1-benzofuran-6-yl morpholine-4-carboxylate	[H]C1=C2OC(C(=O)C2=C([H])C([H])=C1OC(=O)N3C([H])([H])C([H])([H])OC([H])([H])C3([H])[H])=C([H])C=4C(Cl)=C([H])C([H])=C([H])C4[H]
CNP0139929	O=C1C(OC2=C1C(=CC(O)=C2CN3CCOCC3)C)=CC=4C=CC=CC4Cl	385.847	3.80242	1	5	3	0.564143	TRUE	Aurone flavonoids		Phenylpropanoids and polyketides	Aurone flavonoids	385.842	2-[(2-chlorophenyl)methylidene]-6-hydroxy-4-methyl-7-[(morpholin-4-yl)methyl]-2,3-dihydro-1-benzofuran-3-one	[H]OC=1C(=C2OC(C(=O)C2=C(C1[H])C([H])([H])[H])=C([H])C=3C(Cl)=C([H])C([H])=C([H])C3[H])C([H])([H])N4C([H])([H])C([H])([H])OC([H])([H])C4([H])[H]
CNP0381522	O=C1N2C(C=3C=CC=C(C3)[N+](=O)[O-])C=4NC=5C=CC=CC5C4CC2C(=O)N(C1)CCC6=CC=C(F)C=C6	498.514	4.1428	1	4	5	0.551545	TRUE	Indoles and derivatives	Pyridoindoles	Organoheterocyclic compounds	Beta carbolines	498.506	6-[2-(4-fluorophenyl)ethyl]-2-(3-nitrophenyl)-3,6,17-triazatetracyclo[8.7.0.0¬≥,‚Å∏.0¬π¬π,¬π‚Å∂]heptadeca-1(10),11,13,15-tetraene-4,7-dione	[H]C=1C(=C([H])C([H])=C([H])C1C2([H])C3=C(C=4C(=C([H])C([H])=C([H])C4[H])N3[H])C([H])([H])C5([H])C(=O)N(C([H])([H])C(=O)N25)C([H])([H])C([H])([H])C=6C([H])=C([H])C(F)=C([H])C6[H])[N+](=O)[O-]
CNP0015627	N1=C(C=C(N1C)C2CN3CCC2CC3CN)C=4SC=CC4	302.447	2.2851	1	5	3	0.506549	TRUE	Quinuclidines		Organoheterocyclic compounds	Quinuclidines	302.439	1-{5-[1-methyl-3-(thiophen-2-yl)-1H-pyrazol-5-yl]-1-azabicyclo[2.2.2]octan-2-yl}methanamine	[H]C=1C(=NN(C1C2([H])C3([H])C([H])([H])C([H])(N(C2([H])[H])C([H])([H])C3([H])[H])C([H])([H])N([H])[H])C([H])([H])[H])C=4SC([H])=C([H])C4[H]
CNP0149804	N1=C(C=C(N1C)C2C[NH+]3CCC2CC3C[NH3+])C=4SC=CC4	304.463	0.1512	2	3	3	0.721679	TRUE
CNP0060299	O=C(OC1=CC=C2C(OC(=CC3=CC=CC(=C3)C)C2=O)=C1)N4CCOCC4	365.385	3.44222	0	5	2	0.669755	TRUE	Aurone flavonoids		Phenylpropanoids and polyketides	Aurone flavonoids	365.38	2-[(3-methylphenyl)methylidene]-3-oxo-2,3-dihydro-1-benzofuran-6-yl morpholine-4-carboxylate	[H]C1=C2OC(C(=O)C2=C([H])C([H])=C1OC(=O)N3C([H])([H])C([H])([H])OC([H])([H])C3([H])[H])=C([H])C=4C([H])=C(C([H])=C([H])C4[H])C([H])([H])[H]
CNP0412882	O=C(OC1=CC=C2C(OC(=CC=3C=CC=CC3F)C2=O)=C1)C=4C=CC=C(OC)C4	390.366	4.6697	0	5	4	0.625193	TRUE	Aurone flavonoids		Phenylpropanoids and polyketides	Aurone flavonoids	390.361	2-[(2-fluorophenyl)methylidene]-3-oxo-2,3-dihydro-1-benzofuran-6-yl 3-methoxybenzoate	[H]C1=C2OC(C(=O)C2=C([H])C([H])=C1OC(=O)C3=C([H])C(OC([H])([H])[H])=C([H])C([H])=C3[H])=C([H])C=4C(F)=C([H])C([H])=C([H])C4[H]
CNP0310525	O=C1N2C(C(=O)N(N=CC3=CC=CC(=C3)[N+](=O)[O-])C1)CC=4C=5C=CC=CC5NC4C2(C)C	431.452	2.9408	1	5	3	0.655347	TRUE	Indoles and derivatives	Pyridoindoles	Organoheterocyclic compounds	Beta carbolines	431.445	2,2-dimethyl-6-{[(3-nitrophenyl)methylidene]amino}-3,6,17-triazatetracyclo[8.7.0.0¬≥,‚Å∏.0¬π¬π,¬π‚Å∂]heptadeca-1(10),11,13,15-tetraene-4,7-dione	[H]C(=NN1C(=O)C2([H])N(C(=O)C1([H])[H])C(C3=C(C=4C(=C([H])C([H])=C([H])C4[H])N3[H])C2([H])[H])(C([H])([H])[H])C([H])([H])[H])C=5C([H])=C(C([H])=C([H])C5[H])[N+](=O)[O-]
CNP0069549	O=C([O-])C1CC(C[NH+]2CCCCC12)C3CCCC[NH2+]3	267.393	-2.0743	2	2	2	0.556514	TRUE
CNP0304470	O=C1N2C(C=3C=CC=C(C3)[N+](=O)[O-])C=4NC=5C=CC=CC5C4CC2C(=O)N(CC6=CC=C(C=C6)C)C1	480.524	4.26962	1	4	4	0.574524	TRUE	Indoles and derivatives	Pyridoindoles	Organoheterocyclic compounds	Beta carbolines	480.516	6-[(4-methylphenyl)methyl]-2-(3-nitrophenyl)-3,6,17-triazatetracyclo[8.7.0.0¬≥,‚Å∏.0¬π¬π,¬π‚Å∂]heptadeca-1(10),11,13,15-tetraene-4,7-dione	[H]C=1C(=C([H])C([H])=C([H])C1C2([H])C3=C(C=4C(=C([H])C([H])=C([H])C4[H])N3[H])C([H])([H])C5([H])C(=O)N(C([H])([H])C(=O)N25)C([H])([H])C=6C([H])=C([H])C(=C([H])C6[H])C([H])([H])[H])[N+](=O)[O-]
CNP0128919	O=C1CC(C(=C)C)C2CC(O)C(=C)C(O)CCC(=CCC12C)C	318.457	3.5723	2	3	1	0.597471	TRUE	Prenol lipids	Diterpenoids	Lipids and lipid-like molecules	Diterpenoids	318.451	5,7-dihydroxy-10,12a-dimethyl-6-methylidene-3-(prop-1-en-2-yl)-1H,2H,3H,3aH,4H,5H,6H,7H,8H,9H,12H,12aH-cyclopenta[11]annulen-1-one	[H]OC1([H])C(=C([H])[H])C([H])(O[H])C([H])([H])C([H])([H])C(=C([H])C([H])([H])C2(C(=O)C([H])([H])C([H])(C(=C([H])[H])C([H])([H])[H])C2([H])C1([H])[H])C([H])([H])[H])C([H])([H])[H]
CNP0356717	O=C(OC1=CC=C2C(=O)C(OC2=C1)=CC=3C=CC=C(Cl)C3)N4CCOCC4	385.803	3.7872	0	5	2	0.693451	TRUE	Aurone flavonoids		Phenylpropanoids and polyketides	Aurone flavonoids	385.798	2-[(3-chlorophenyl)methylidene]-3-oxo-2,3-dihydro-1-benzofuran-6-yl morpholine-4-carboxylate	[H]C1=C2OC(C(=O)C2=C([H])C([H])=C1OC(=O)N3C([H])([H])C([H])([H])OC([H])([H])C3([H])[H])=C([H])C4=C([H])C(Cl)=C([H])C([H])=C4[H]
CNP0365302	O=C1NC2=CC=C(Br)C=C2C1(O)C3C(=O)CC(OC3)(C)C	354.2	1.973	2	4	1	0.548313	TRUE	Indoles and derivatives	Indolines	Organoheterocyclic compounds	Indolines	354.196	5-bromo-3-(6,6-dimethyl-4-oxooxan-3-yl)-3-hydroxy-2,3-dihydro-1H-indol-2-one	[H]OC1(C(=O)N([H])C=2C1=C([H])C(Br)=C([H])C2[H])C3([H])C(=O)C([H])([H])C(OC3([H])[H])(C([H])([H])[H])C([H])([H])[H]
CNP0025777	N1=C(C=C(N1C)C2C[NH+]3CCC2CC3C[NH3+])C=4OC=CC4	288.395	-0.3173	2	3	3	0.725681	TRUE
CNP0349269	O(C1=CC=C2SC=3C=CC=CC3N(C2=C1)CC(C)CN(C)C)C	328.481	4.4956	0	4	5	0.761883	TRUE	Benzothiazines	Phenothiazines	Organoheterocyclic compounds	Phenothiazines	328.473	[3-(2-methoxy-10H-phenothiazin-10-yl)-2-methylpropyl]dimethylamine	[H]C=1C(OC([H])([H])[H])=C([H])C([H])=C2SC=3C(=C([H])C([H])=C([H])C3[H])N(C21)C([H])([H])C([H])(C([H])([H])N(C([H])([H])[H])C([H])([H])[H])C([H])([H])[H]
CNP0093670	O(C1=CC=C2SC=3C=CC=CC3N(C2=C1)CC(C)C[NH+](C)C)C	329.489	3.0785	1	3	5	0.652457	TRUE
CNP0074442	OC1=CC=C2C3=C1OC4C5(OC)C=CC6(CC5C(O)(C)C)C(N(CCC346)CC7CC7)C2	423.553	3.1636	2	5	4	0.835024	TRUE	Morphinans		Alkaloids and derivatives	Morphinans	423.546	3-(cyclopropylmethyl)-19-(2-hydroxypropan-2-yl)-15-methoxy-13-oxa-3-azahexacyclo[13.2.2.1¬≤,‚Å∏.0¬π,‚Å∂.0‚Å∂,¬π‚Å¥.0‚Å∑,¬π¬≤]icosa-7(12),8,10,16-tetraen-11-ol	[H]OC=1C=2OC3([H])C4(OC([H])([H])[H])C([H])=C([H])C5(C63C2C(=C([H])C1[H])C([H])([H])C5([H])N(C([H])([H])C7([H])C([H])([H])C7([H])[H])C([H])([H])C6([H])[H])C([H])([H])C4([H])C(O[H])(C([H])([H])[H])C([H])([H])[H]
CNP0033750	O=C1C2=C(C=3C=CC=CC3N2C)C(=CCN1C)C=4SC=CC4	308.406	3.7571	0	3	1	0.518844	TRUE	Indoles and derivatives	Indolecarboxylic acids and derivatives	Organoheterocyclic compounds	Indolecarboxylic acids and derivatives	308.399	2,10-dimethyl-5-(thiophen-2-yl)-1H,2H,3H,10H-azepino[3,4-b]indol-1-one	[H]C=1SC(C=2C=3C=4C(=C([H])C([H])=C([H])C4[H])N(C3C(=O)N(C([H])([H])C2[H])C([H])([H])[H])C([H])([H])[H])=C([H])C1[H]
CNP0358108	O=S(=O)(NC1CN(C)C2CC3=CNC4=CC=CC(=C43)C2C1)N(C)C	348.472	1.2763	2	3	3	0.514546	TRUE	Quinolines and derivatives	Indoloquinolines	Organoheterocyclic compounds	Indoloquinolines	348.465	dimethyl({6-methyl-6,11-diazatetracyclo[7.6.1.0¬≤,‚Å∑.0¬π¬≤,¬π‚Å∂]hexadeca-1(16),9,12,14-tetraen-4-yl}sulfamoyl)amine	[H]C1=C2C3=C(C([H])=C1[H])C4([H])C([H])(N(C([H])([H])C([H])(N([H])S(=O)(=O)N(C([H])([H])[H])C([H])([H])[H])C4([H])[H])C([H])([H])[H])C([H])([H])C3=C([H])N2[H]
CNP0285184	O=C(OC1CCC(C)C2(C)CC3=C(C(=O)OC3(OC)CC12)C)C(=CC)C	362.466	3.9266	0	5	3	0.711976	TRUE	Prenol lipids	Terpene lactones	Lipids and lipid-like molecules	Terpene lactones	362.461	9a-methoxy-3,4a,5-trimethyl-2-oxo-2H,4H,4aH,5H,6H,7H,8H,8aH,9H,9aH-naphtho[2,3-b]furan-8-yl 2-methylbut-2-enoate	[H]C(=C(C(=O)OC1([H])C2([H])C(C([H])(C([H])([H])C1([H])[H])C([H])([H])[H])(C([H])([H])C3=C(C(=O)OC3(OC([H])([H])[H])C2([H])[H])C([H])([H])[H])C([H])([H])[H])C([H])([H])[H])C([H])([H])[H]
CNP0302628	OC1C(=C)CCC=C(C)CCC2=C(C)COC2C=C(C)CC1	302.458	4.8656	1	2	0	0.836021	TRUE	Dihydrofurans		Organoheterocyclic compounds	Dihydrofurans	302.452	3,6,14-trimethyl-10-methylidene-2H,4H,5H,8H,9H,10H,11H,12H,13H,15aH-cyclotetradeca[b]furan-11-ol	[H]OC1([H])C(=C([H])[H])C([H])([H])C([H])([H])C([H])=C(C([H])([H])C([H])([H])C2=C(C([H])([H])OC2([H])C([H])=C(C([H])([H])C1([H])[H])C([H])([H])[H])C([H])([H])[H])C([H])([H])[H]
CNP0049111	OC(C#CC1C2=C(OC)C=3OCOC3C=C2CCN1C)(C)CC(C)C	345.439	2.7534	1	5	3	0.51753	TRUE	Tetrahydroisoquinolines		Organoheterocyclic compounds	Tetrahydroisoquinolines	345.433	1-{4-methoxy-6-methyl-2H,5H,6H,7H,8H-[1,3]dioxolo[4,5-g]isoquinolin-5-yl}-3,5-dimethylhex-1-yn-3-ol	[H]OC(C#CC1([H])C2=C(OC([H])([H])[H])C=3OC([H])([H])OC3C([H])=C2C([H])([H])C([H])([H])N1C([H])([H])[H])(C([H])([H])C([H])(C([H])([H])[H])C([H])([H])[H])C([H])([H])[H]
CNP0074281	O=C(NC1CN(C)C2CC3=CN(C4=CC=CC(=C43)C2C1)C)N5N=C(C=C5C)C	377.492	2.96194	1	5	1	0.550481	TRUE	Quinolines and derivatives	Indoloquinolines	Organoheterocyclic compounds	Indoloquinolines	377.484	N-{6,11-dimethyl-6,11-diazatetracyclo[7.6.1.0¬≤,‚Å∑.0¬π¬≤,¬π‚Å∂]hexadeca-1(16),9,12,14-tetraen-4-yl}-3,5-dimethyl-1H-pyrazole-1-carboxamide	[H]C=1C(=NN(C(=O)N([H])C2([H])C([H])([H])N(C3([H])C([H])(C4=C5C(=C([H])C([H])=C4[H])N(C([H])=C5C3([H])[H])C([H])([H])[H])C2([H])[H])C([H])([H])[H])C1C([H])([H])[H])C([H])([H])[H]
CNP0145873	O=C(OC1=CC=C2C(=O)C(OC2=C1)=CC=3C=CC=CC3F)C	298.269	3.3672	0	4	2	0.523352	TRUE	Aurone flavonoids		Phenylpropanoids and polyketides	Aurone flavonoids	298.266	2-[(2-fluorophenyl)methylidene]-3-oxo-2,3-dihydro-1-benzofuran-6-yl acetate	[H]C1=C2OC(C(=O)C2=C([H])C([H])=C1OC(=O)C([H])([H])[H])=C([H])C=3C(F)=C([H])C([H])=C([H])C3[H]
CNP0337301	O=C(NCC(O)C=1C=CC=CC1)C=2N=C(C=3C=CC=4OCOC4C3)C=5NC=6C=CC=CC6C5C2	451.482	4.5752	3	5	5	0.534847	TRUE	Harmala alkaloids		Alkaloids and derivatives	Harmala alkaloids	451.474	1-(2H-1,3-benzodioxol-5-yl)-N-(2-hydroxy-2-phenylethyl)-9H-pyrido[3,4-b]indole-3-carboxamide	[H]OC([H])(C=1C([H])=C([H])C([H])=C([H])C1[H])C([H])([H])N([H])C(=O)C2=NC(=C3C(C=4C(=C([H])C([H])=C([H])C4[H])N3[H])=C2[H])C=5C([H])=C6OC([H])([H])OC6=C([H])C5[H]
CNP0048937	O=C(N1CCOCC1)N2CCN(C(=O)C3CC[NH2+]CC3)C(C(=O)OC)C2	369.442	-1.9022	1	5	2	0.587081	TRUE
CNP0218541	O=C(OC1=CC=C2C(=O)C(OC2=C1)=CC3=CC=C(Cl)C=C3Cl)N4CCOCC4	420.248	4.4406	0	5	2	0.798208	TRUE	Aurone flavonoids		Phenylpropanoids and polyketides	Aurone flavonoids	420.243	2-[(2,4-dichlorophenyl)methylidene]-3-oxo-2,3-dihydro-1-benzofuran-6-yl morpholine-4-carboxylate	[H]C1=C(Cl)C(C([H])=C2OC=3C(C2=O)=C([H])C([H])=C(OC(=O)N4C([H])([H])C([H])([H])OC([H])([H])C4([H])[H])C3[H])=C([H])C([H])=C1Cl
CNP0074531	OC1=CC=C2C3=C1OC4C(=C)CCC5(O)C(N(CCC345)CC6CC6)C2	339.435	2.5125	2	4	2	0.980912	TRUE	Phenanthrenes and derivatives		Benzenoids	Phenanthrenes and derivatives	339.429	4-(cyclopropylmethyl)-14-methylidene-12-oxa-4-azapentacyclo[9.6.1.0¬π,¬π¬≥.0‚Åµ,¬π‚Å∑.0‚Å∑,¬π‚Å∏]octadeca-7,9,11(18)-triene-10,17-diol	[H]OC=1C=2OC3([H])C(=C([H])[H])C([H])([H])C([H])([H])C4(O[H])C53C2C(=C([H])C1[H])C([H])([H])C4([H])N(C([H])([H])C6([H])C([H])([H])C6([H])[H])C([H])([H])C5([H])[H]
CNP0037786	O=C1NC=2C=CC(=CC2C(=O)N3CCC(NS(=O)(=O)C=4SC=CC4)C13)C=5C=CC=CC5	453.545	2.9288	2	5	4	0.51596	TRUE	Benzodiazepines	1,4-benzodiazepines	Organoheterocyclic compounds	1,4-benzodiazepines	453.537	N-{2,8-dioxo-13-phenyl-3,9-diazatricyclo[8.4.0.0¬≥,‚Å∑]tetradeca-1(14),10,12-trien-6-yl}thiophene-2-sulfonamide	[H]C1=C2C(=O)N3C([H])(C(=O)N([H])C2=C([H])C([H])=C1C=4C([H])=C([H])C([H])=C([H])C4[H])C([H])(N([H])S(=O)(=O)C=5SC([H])=C([H])C5[H])C([H])([H])C3([H])[H]
CNP0204181	O=C(OC1CCC[N+](C)(CC)C1)C(O)(C=2C=CC=CC2)C=3C=CC=CC3	354.47	3.0946	1	3	5	0.577984	TRUE	Benzene and substituted derivatives	Diphenylmethanes	Benzenoids	Diphenylmethanes	354.463	1-ethyl-3-[(2-hydroxy-2,2-diphenylacetyl)oxy]-1-methylpiperidin-1-ium	[H]OC(C(=O)OC1([H])C([H])([H])C([H])([H])C([H])([H])[N+](C1([H])[H])(C([H])([H])C([H])([H])[H])C([H])([H])[H])(C=2C([H])=C([H])C([H])=C([H])C2[H])C=3C([H])=C([H])C([H])=C([H])C3[H]
CNP0435475	OC1C(=C)CCC2=C(C)COC2C=C(C)CCC3OC3(C)CC1	318.457	4.0768	1	3	0	0.620442	TRUE					339.387		[H]OC(=O)C([H])([H])C([H])([H])C(=O)N([H])C1([H])C([H])([H])C2([H])C(=O)N([H])C([H])(C(=O)N2C([H])([H])C1([H])[H])C([H])([H])C([H])(C([H])([H])[H])C([H])([H])[H]
CNP0247862	O=C(OC1CC2N(CBr)C(C1)C3OC32)C(C=4C=CC=CC4)CO	382.254	1.6407	1	5	5	0.623897	TRUE	Hydroxy acids and derivatives	Beta hydroxy acids and derivatives	Organic acids and derivatives	Beta hydroxy acids and derivatives	382.249	9-(bromomethyl)-3-oxa-9-azatricyclo[3.3.1.0¬≤,‚Å¥]nonan-7-yl 3-hydroxy-2-phenylpropanoate	[H]OC([H])([H])C([H])(C(=O)OC1([H])C([H])([H])C2([H])N(C([H])(C3([H])OC32[H])C1([H])[H])C([H])([H])Br)C=4C([H])=C([H])C([H])=C([H])C4[H]
CNP0189015	O=C1C2=C3C(=C)CCC4C(C3=C(C(OC)=C2CC1C)C)C4(C)C	310.437	4.92512	0	2	1	0.546456	TRUE	Indanes	Indanones	Benzenoids	Indanones	310.431	7-methoxy-4,8,11,11-tetramethyl-15-methylidenetetracyclo[7.6.0.0¬≤,‚Å∂.0¬π‚Å∞,¬π¬≤]pentadeca-1(9),2(6),7-trien-3-one	[H]C([H])=C1C=2C=3C(=O)C([H])(C([H])([H])C3C(OC([H])([H])[H])=C(C2C4([H])C(C4([H])C([H])([H])C1([H])[H])(C([H])([H])[H])C([H])([H])[H])C([H])([H])[H])C([H])([H])[H]
CNP0102569	O=C1C=C2C(OO)CC3C(C2(C)C(C)C1)C3(C)C	250.338	3.0621	1	3	1	0.511388	TRUE	Prenol lipids	Sesquiterpenoids	Lipids and lipid-like molecules	Aristolane sesquiterpenoids	250.334	3-hydroperoxy-1,1,7,7a-tetramethyl-1H,1aH,2H,3H,5H,6H,7H,7aH,7bH-cyclopropa[a]naphthalen-5-one	[H]OOC1([H])C2=C([H])C(=O)C([H])([H])C([H])(C2(C3([H])C(C3([H])C1([H])[H])(C([H])([H])[H])C([H])([H])[H])C([H])([H])[H])C([H])([H])[H]
CNP0257366	O=C1OCC(=C1)C2=CC=C3C4CCC5CC(=NO)CCC5(C)C4CCC23C	367.489	4.7989	1	4	1	0.707093	TRUE	Steroids and steroid derivatives		Lipids and lipid-like molecules	Steroids and steroid derivatives	367.482	4-[7-(hydroxyimino)-9a,11a-dimethyl-3bH,4H,5H,5aH,6H,7H,8H,9H,9aH,9bH,10H,11H,11aH-cyclopenta[a]phenanthren-1-yl]-2,5-dihydrofuran-2-one	[H]ON=C1C([H])([H])C2([H])C(C3([H])C([H])(C4=C([H])C([H])=C(C5=C([H])C(=O)OC5([H])[H])C4(C([H])([H])C3([H])[H])C([H])([H])[H])C([H])([H])C2([H])[H])(C([H])([H])C1([H])[H])C([H])([H])[H]
CNP0253722	O=C(OC1CC2N(C)C(C1)C(O)C2)C(C=3C=CC=CC3)CO	305.374	0.9017	2	5	4	0.877669	TRUE	Tropane alkaloids		Alkaloids and derivatives	Tropane alkaloids	305.369	Anisodamine	[H]OC1([H])C2([H])N(C([H])(C1([H])[H])C([H])([H])C([H])(OC(=O)C([H])(C=3C([H])=C([H])C([H])=C([H])C3[H])C([H])([H])O[H])C2([H])[H])C([H])([H])[H]
CNP0070040	O=C(OC1CC2CC(O)C(C1)[NH+]2C)C(C=3C=CC=CC3)CO	306.382	-0.5154	3	4	4	0.617571	TRUE
CNP0156317	ClC(CC=CC#C)C1OC(CC)C(CBr)C2OC2C1	347.68	3.5193	0	2	5	0.503656	TRUE	Oxepanes		Organoheterocyclic compounds	Oxepanes	347.675	2-(bromomethyl)-5-(1-chlorohex-3-en-5-yn-1-yl)-3-ethyl-4,8-dioxabicyclo[5.1.0]octane	[H]C#CC([H])=C([H])C([H])([H])C([H])(Cl)C1([H])OC([H])(C([H])(C2([H])OC2([H])C1([H])[H])C([H])([H])Br)C([H])([H])C([H])([H])[H]
CNP0327698	O=C1NC(=O)C2=C1C3=CN=CN3C=4NC=5C=CC=CC5C24	276.255	1.8524	2	4	0	0.555345	TRUE	Indoles and derivatives	Pyridoindoles	Organoheterocyclic compounds	Alpha carbolines	276.25	Isogranulatimide	[H]C=1N=C([H])N2C1C3=C(C=4C=5C(=C([H])C([H])=C([H])C5[H])N([H])C42)C(=O)N([H])C3=O
CNP0351147	O=C(OC1CC2CCC(C1)[N+]2(C)C)C(C=3C=CC=CC3)C=4C=CC=CC4	350.482	4.1315	0	2	4	0.695549	TRUE	Benzene and substituted derivatives	Diphenylmethanes	Benzenoids	Diphenylmethanes	350.475	3-[(2,2-diphenylacetyl)oxy]-8,8-dimethyl-8-azabicyclo[3.2.1]octan-8-ium	[H]C=1C(=C([H])C([H])=C([H])C1[H])C([H])(C(=O)OC2([H])C([H])([H])C3([H])C([H])([H])C([H])([H])C([H])(C2([H])[H])[N+]3(C([H])([H])[H])C([H])([H])[H])C=4C([H])=C([H])C([H])=C([H])C4[H]
CNP0227399	O=C1NC(O)=C(C(=O)N1C(C)C)C2NCCC=3C=4C=CC=CC4NC32	340.383	1.5395	4	5	2	0.530665	TRUE	Harmala alkaloids		Alkaloids and derivatives	Harmala alkaloids	340.377	6-hydroxy-3-(propan-2-yl)-5-{1H,2H,3H,4H,9H-pyrido[3,4-b]indol-1-yl}-1,2,3,4-tetrahydropyrimidine-2,4-dione	[H]OC1=C(C(=O)N(C(=O)N1[H])C([H])(C([H])([H])[H])C([H])([H])[H])C2([H])C3=C(C=4C(=C([H])C([H])=C([H])C4[H])N3[H])C([H])([H])C([H])([H])N2[H]
CNP0419637	O=C(OCC(=O)C1=CC=CC(=C1)[N+](=O)[O-])C2=CC=C(Br)C=C2	364.151	3.397	0	5	5	0.503254	TRUE	Organooxygen compounds	Carbonyl compounds	Organic oxygen compounds	Alkyl-phenylketones	364.148	2-(3-nitrophenyl)-2-oxoethyl 4-bromobenzoate	[H]C=1C(C(=O)C([H])([H])OC(=O)C=2C([H])=C([H])C(Br)=C([H])C2[H])=C([H])C([H])=C([H])C1[N+](=O)[O-]
CNP0110494	O=C1N(C2=CC=C(C=C2)C)C(=O)C3C4C=CC(C4)C13	253.301	2.30652	0	2	1	0.613543	TRUE	Pyrrolidines	Phenylpyrrolidines	Organoheterocyclic compounds	Phenylpyrrolidines	253.296	4-(4-methylphenyl)-4-azatricyclo[5.2.1.0¬≤,‚Å∂]dec-8-ene-3,5-dione	[H]C=1C(=C([H])C([H])=C(C1[H])C([H])([H])[H])N2C(=O)C3([H])C([H])(C2=O)C4([H])C([H])=C([H])C3([H])C4([H])[H]
CNP0173313	O=C(OC1=CC=C(C=C1)C)C(C=2C=CC=CC2)(C=3C=CC=CC3)C	316.4	4.90662	0	2	4	0.666155	TRUE	Benzene and substituted derivatives	Diphenylmethanes	Benzenoids	Diphenylmethanes	316.394	4-methylphenyl 2,2-diphenylpropanoate	[H]C=1C(OC(=O)C(C=2C([H])=C([H])C([H])=C([H])C2[H])(C=3C([H])=C([H])C([H])=C([H])C3[H])C([H])([H])[H])=C([H])C([H])=C(C1[H])C([H])([H])[H]
CNP0059732	O=CN1N=C(C=2C=CC=CC2)CC1C=3C=CC=CC3	250.301	2.9941	0	2	3	0.84115	TRUE	Azoles	Pyrazoles	Organoheterocyclic compounds	Phenylpyrazoles	250.296	3,5-diphenyl-4,5-dihydro-1H-pyrazole-1-carbaldehyde	[H]C=1C(C2=NN(C([H])=O)C([H])(C=3C([H])=C([H])C([H])=C([H])C3[H])C2([H])[H])=C([H])C([H])=C([H])C1[H]
CNP0214591	N=1C=2C=CC=CC2C34C1CC5CC4N(CC3)CC5CC	266.388	3.5346	0	2	1	0.579399	TRUE	Strychnos alkaloids		Alkaloids and derivatives	Strychnos alkaloids	266.381	12-ethyl-8,14-diazapentacyclo[9.5.2.0¬π,‚Åπ.0¬≤,‚Å∑.0¬π‚Å¥,¬π‚Å∑]octadeca-2,4,6,8-tetraene	[H]C1=C2N=C3C4(C2=C([H])C([H])=C1[H])C5([H])N(C([H])([H])C([H])(C([H])(C3([H])[H])C5([H])[H])C([H])([H])C([H])([H])[H])C([H])([H])C4([H])[H]
CNP0426529	O=C1C=CCC2C(C=CC(=O)C=3C(=O)NC(C3O)CCCN1)CC(=O)C4C2CC5CC(CC)C(C)C45	494.632	3.4182	3	5	1	0.98306	TRUE					494.624	Xanthobaccin C	[H]OC1=C2C(=O)C([H])=C([H])C3([H])C([H])(C4([H])C([H])(C(=O)C3([H])[H])C5([H])C([H])(C([H])(C([H])([H])C5([H])C4([H])[H])C([H])([H])C([H])([H])[H])C([H])([H])[H])C([H])([H])C([H])=C([H])C(=O)N([H])C([H])([H])C([H])([H])C([H])([H])C1([H])N([H])C2=O
CNP0184557	O=C1C(=CC2(O)C(CCC(O)(C)C2C1)C(C)C)C	252.354	2.0698	2	3	1	0.590692	TRUE	Prenol lipids	Sesquiterpenoids	Lipids and lipid-like molecules	Sesquiterpenoids	252.35	4a,8-dihydroxy-3,8-dimethyl-5-(propan-2-yl)-1,2,4a,5,6,7,8,8a-octahydronaphthalen-2-one	[H]OC12C([H])=C(C(=O)C([H])([H])C1([H])C(O[H])(C([H])([H])C([H])([H])C2([H])C([H])(C([H])([H])[H])C([H])([H])[H])C([H])([H])[H])C([H])([H])[H]
CNP0152073	O=C1NC(CO)CC2=CNC=3C2=C(C=C4C3C(C)(CCC4(C=C)C)C(C)C)N(C)C1C(C)C	451.655	4.8131	3	3	4	0.864225	TRUE	Carboxylic acids and derivatives	Amino acids, peptides, and analogues	Organic acids and derivatives	Alpha amino acid amides	451.645	Des-O-Methylolivoretin C	[H]OC([H])([H])C1([H])N([H])C(=O)C([H])(N(C2=C3C(=C4C(=C2[H])C(C([H])=C([H])[H])(C([H])([H])C([H])([H])C4(C([H])(C([H])([H])[H])C([H])([H])[H])C([H])([H])[H])C([H])([H])[H])N([H])C([H])=C3C1([H])[H])C([H])([H])[H])C([H])(C([H])([H])[H])C([H])([H])[H]
CNP0249662	O=C1OC23C(=O)NC(CC=4C=CC=CC4)C3C(C)C5(OC5C2C=CCC(C(=O)C(=CC1)C)C)C	463.574	3.5506	1	5	2	0.636411	TRUE	Macrolides and analogues		Phenylpropanoids and polyketides	Macrolides and analogues	463.566	Rosellichalasin	[H]C=1C(=C([H])C([H])=C([H])C1[H])C([H])([H])C2([H])N([H])C(=O)C34OC(=O)C([H])([H])C([H])=C(C(=O)C([H])(C([H])([H])C([H])=C([H])C3([H])C5([H])OC5(C([H])(C42[H])C([H])([H])[H])C([H])([H])[H])C([H])([H])[H])C([H])([H])[H]
CNP0357936	NC1CC2=CCC3(C)C(CCC45CNCC5CCC34)C2(C)CC1	314.517	3.8661	2	2	0	0.556279	TRUE	Azaspirodecane derivatives		Organoheterocyclic compounds	Azaspirodecane derivatives	314.509	1,13-dimethyl-7-azapentacyclo[10.8.0.0¬≤,‚Åπ.0‚Åµ,‚Åπ.0¬π¬≥,¬π‚Å∏]icos-18-en-16-amine	[H]C1=C2C(C3([H])C(C4([H])C5(C([H])(C([H])([H])N([H])C5([H])[H])C([H])([H])C4([H])[H])C([H])([H])C3([H])[H])(C1([H])[H])C([H])([H])[H])(C([H])([H])C([H])([H])C([H])(N([H])[H])C2([H])[H])C([H])([H])[H]
CNP0053531	O=C(OC1=CC=C2C(OC(=CC=3OC=CC3)C2=O)=C1)C4=CC=C(C=C4)C	346.338	4.42342	0	5	3	0.512022	TRUE	Benzene and substituted derivatives	Benzoic acids and derivatives	Benzenoids	Benzoic acid esters	346.334	2-[(furan-2-yl)methylidene]-3-oxo-2,3-dihydro-1-benzofuran-6-yl 4-methylbenzoate	[H]C(=C1OC=2C(C1=O)=C([H])C([H])=C(OC(=O)C=3C([H])=C([H])C(=C([H])C3[H])C([H])([H])[H])C2[H])C=4OC([H])=C([H])C4[H]
CNP0063762	O=C(OC)C(OC1=CC=C2C(=O)C(OC2=C1)=CC=3C=CC=CC3F)C	342.322	3.3822	0	5	4	0.547798	TRUE	Aurone flavonoids		Phenylpropanoids and polyketides	Aurone flavonoids	342.319	methyl 2-({2-[(2-fluorophenyl)methylidene]-3-oxo-2,3-dihydro-1-benzofuran-6-yl}oxy)propanoate	[H]C1=C2OC(C(=O)C2=C([H])C([H])=C1OC([H])(C(=O)OC([H])([H])[H])C([H])([H])[H])=C([H])C=3C(F)=C([H])C([H])=C([H])C3[H]
CNP0041157	O=C(OC1=CC=C2C(=O)C(OC2=C1)=CC=3OC(=CC3)C)C=4C=CC=CC4F	364.328	4.56252	0	5	3	0.510301	TRUE	Benzene and substituted derivatives	Benzoic acids and derivatives	Benzenoids	Benzoic acid esters	364.324	2-[(5-methylfuran-2-yl)methylidene]-3-oxo-2,3-dihydro-1-benzofuran-6-yl 2-fluorobenzoate	[H]C(=C1OC=2C(C1=O)=C([H])C([H])=C(OC(=O)C=3C(F)=C([H])C([H])=C([H])C3[H])C2[H])C=4OC(=C([H])C4[H])C([H])([H])[H]
CNP0024299	O=C(OC1=CC=C2C(=O)C(OC2=C1)=CC=3C=CC=CC3F)C(C)(C)C	340.35	4.3934	0	4	2	0.571333	TRUE	Aurone flavonoids		Phenylpropanoids and polyketides	Aurone flavonoids	340.346	2-[(2-fluorophenyl)methylidene]-3-oxo-2,3-dihydro-1-benzofuran-6-yl 2,2-dimethylpropanoate	[H]C1=C2OC(C(=O)C2=C([H])C([H])=C1OC(=O)C(C([H])([H])[H])(C([H])([H])[H])C([H])([H])[H])=C([H])C=3C(F)=C([H])C([H])=C([H])C3[H]
CNP0246084	O=C(OC1CC2N(C)C(CC2)C1)C(O)(C=3C=CC=CC3)C=4C=CC=CC4	351.446	3.0909	1	4	4	0.854339	TRUE	Benzene and substituted derivatives	Diphenylmethanes	Benzenoids	Diphenylmethanes	351.44	8-methyl-8-azabicyclo[3.2.1]octan-3-yl 2-hydroxy-2,2-diphenylacetate	[H]OC(C(=O)OC1([H])C([H])([H])C2([H])N(C([H])(C1([H])[H])C([H])([H])C2([H])[H])C([H])([H])[H])(C=3C([H])=C([H])C([H])=C([H])C3[H])C=4C([H])=C([H])C([H])=C([H])C4[H]
CNP0038881	O=C(OC1CC2CCC(C1)[NH+]2C)C(O)(C=3C=CC=CC3)C=4C=CC=CC4	352.454	1.6738	2	3	4	0.639661	TRUE
CNP0252234	OC1C2C(=CCC2=C(C)CCC1C(C)CCC3OC3(C)C)C	304.474	4.6337	1	2	4	0.503057	TRUE	Prenol lipids	Diterpenoids	Lipids and lipid-like molecules	Pachydictyane and cneorubin diterpenoids	304.468	Acutilol A	[H]OC1([H])C2([H])C(=C(C([H])([H])C([H])([H])C1([H])C([H])(C([H])([H])C([H])([H])C3([H])OC3(C([H])([H])[H])C([H])([H])[H])C([H])([H])[H])C([H])([H])[H])C([H])([H])C([H])=C2C([H])([H])[H]
CNP0327504	O=C(C=CC=CC)NC1C(=O)N(C)C(C(=O)N(C)C(C(=O)NCCC1)C)C(C)C	406.527	0.8434	2	4	4	0.512979	TRUE	Carboxylic acids and derivatives	Amino acids, peptides, and analogues	Organic acids and derivatives	Oligopeptides	406.52	Sclerotiotide B	[H]C(C(=O)N([H])C1([H])C(=O)N(C([H])(C(=O)N(C([H])(C(=O)N([H])C([H])([H])C([H])([H])C1([H])[H])C([H])([H])[H])C([H])([H])[H])C([H])(C([H])([H])[H])C([H])([H])[H])C([H])([H])[H])=C([H])C([H])=C([H])C([H])([H])[H]
CNP0349340	C=1C=CC2=C(C1)NC3=C2CCN(C)CCC=4C=CC=CC4C3	290.41	3.7891	1	1	0	0.668806	TRUE	Indoles and derivatives	Indoles	Organoheterocyclic compounds	3-alkylindoles	290.403	11-methyl-11,21-diazatetracyclo[12.7.0.0¬≥,‚Å∏.0¬π‚Åµ,¬≤‚Å∞]henicosa-1(14),3,5,7,15,17,19-heptaene	[H]C1=C2C3=C(N([H])C2=C([H])C([H])=C1[H])C([H])([H])C=4C(=C([H])C([H])=C([H])C4[H])C([H])([H])C([H])([H])N(C([H])([H])C3([H])[H])C([H])([H])[H]
CNP0103149	O=C(C=1SC=CC1)N2CCN3C(=O)C4=CC(Br)=CC=C4NC(=O)C3C2	420.288	2.4295	1	4	1	0.64336	TRUE	Benzodiazepines	1,4-benzodiazepines	Organoheterocyclic compounds	1,4-benzodiazepines	420.282	5-bromo-13-(thiophene-2-carbonyl)-1,9,13-triazatricyclo[9.4.0.0¬≥,‚Å∏]pentadeca-3,5,7-triene-2,10-dione	[H]C1=C2C(=O)N3C([H])(C(=O)N([H])C2=C([H])C([H])=C1Br)C([H])([H])N(C(=O)C=4SC([H])=C([H])C4[H])C([H])([H])C3([H])[H]
CNP0240673	OC(OC=1C=2OC=CC2C=C3C=CCOC13)C(O)C(C)C	290.315	2.5525	2	5	4	0.54424	TRUE	Benzopyrans	1-benzopyrans	Organoheterocyclic compounds	1-benzopyrans	290.312	1-{7H-furo[3,2-g]chromen-9-yloxy}-3-methylbutane-1,2-diol	[H]OC([H])(OC1=C2OC([H])=C([H])C2=C([H])C3=C1OC([H])([H])C([H])=C3[H])C([H])(O[H])C([H])(C([H])([H])[H])C([H])([H])[H]
CNP0228902	O=C(OC(C(Cl)C=CC#C)C1OC(CC)C(Br)CC(Cl)=CC1)C	424.162	4.5587	0	3	5	0.510963	TRUE	Oxocins		Organoheterocyclic compounds	Oxocins	424.157	1-(7-bromo-5-chloro-8-ethyl-3,6,7,8-tetrahydro-2H-oxocin-2-yl)-2-chlorohex-3-en-5-yn-1-yl acetate	[H]C#CC([H])=C([H])C([H])(Cl)C([H])(OC(=O)C([H])([H])[H])C1([H])OC([H])(C([H])(Br)C([H])([H])C(Cl)=C([H])C1([H])[H])C([H])([H])C([H])([H])[H]
CNP0036275	O=C([O-])C([NH3+])CC=CCP(=O)([O-])O	208.13	-3.1612	2	4	5	0.520384	TRUE
CNP0313072	O=C1N2CCC=3C=4C=C(OC)C=CC4NC3C2(C(=O)N(C1)CC5=CC=CC(=C5)C(F)(F)F)C	457.452	3.8376	1	3	3	0.506699	TRUE	Indoles and derivatives	Pyridoindoles	Organoheterocyclic compounds	Beta carbolines	457.446	13-methoxy-2-methyl-4-{[3-(trifluoromethyl)phenyl]methyl}-4,7,17-triazatetracyclo[8.7.0.0¬≤,‚Å∑.0¬π¬π,¬π‚Å∂]heptadeca-1(10),11,13,15-tetraene-3,6-dione	[H]C1=C2C3=C(N([H])C2=C([H])C([H])=C1OC([H])([H])[H])C4(C(=O)N(C([H])([H])C(=O)N4C([H])([H])C3([H])[H])C([H])([H])C5=C([H])C(=C([H])C([H])=C5[H])C(F)(F)F)C([H])([H])[H]
CNP0326704	O=C1C2=C(OC3=CC(Cl)=CN13)C=C(OC)C(=C2O)CC	293.706	2.9757	1	5	2	0.55272	TRUE	Phenol ethers	Anisoles	Benzenoids	Anisoles	293.703	5-chloro-11-ethyl-10-hydroxy-12-methoxy-2-oxa-7-azatricyclo[7.4.0.0¬≥,‚Å∑]trideca-1(9),3,5,10,12-pentaen-8-one	[H]OC=1C=2C(=O)N3C(OC2C([H])=C(OC([H])([H])[H])C1C([H])([H])C([H])([H])[H])=C([H])C(Cl)=C3[H]
CNP0419978	O=C1N2C(C3=CC=C(Br)C=C3)C=4NC=5C=CC=CC5C4CC2C(=O)N(C1)C6CCCCC6	492.417	4.948	1	2	2	0.566844	TRUE	Indoles and derivatives	Pyridoindoles	Organoheterocyclic compounds	Beta carbolines	492.408	2-(4-bromophenyl)-6-cyclohexyl-3,6,17-triazatetracyclo[8.7.0.0¬≥,‚Å∏.0¬π¬π,¬π‚Å∂]heptadeca-1(10),11,13,15-tetraene-4,7-dione	[H]C=1C(Br)=C([H])C([H])=C(C1[H])C2([H])C3=C(C=4C(=C([H])C([H])=C([H])C4[H])N3[H])C([H])([H])C5([H])C(=O)N(C6([H])C([H])([H])C([H])([H])C([H])([H])C([H])([H])C6([H])[H])C([H])([H])C(=O)N25
CNP0336675	OC(C=1C=CC=CC1)(CCN2CCCCC2)C3CC4C=CC3C4	311.469	3.9624	1	2	5	0.785252	TRUE	Organonitrogen compounds	Amines	Organic nitrogen compounds	Aralkylamines	311.462	1-{bicyclo[2.2.1]hept-5-en-2-yl}-1-phenyl-3-(piperidin-1-yl)propan-1-ol	[H]OC(C=1C([H])=C([H])C([H])=C([H])C1[H])(C2([H])C3([H])C([H])=C([H])C([H])(C3([H])[H])C2([H])[H])C([H])([H])C([H])([H])N4C([H])([H])C([H])([H])C([H])([H])C([H])([H])C4([H])[H]
CNP0027167	O=S(=O)(N)C1=CC=C(C=C1)NCC2=CC=C(C=C2)C	276.361	2.25452	2	3	4	0.744584	TRUE	Benzene and substituted derivatives	Phenylmethylamines	Benzenoids	Phenylbenzamines	276.356	4-{[(4-methylphenyl)methyl]amino}benzene-1-sulfonamide	[H]C=1C(=C([H])C([H])=C(C1[H])S(=O)(=O)N([H])[H])N([H])C([H])([H])C=2C([H])=C([H])C(=C([H])C2[H])C([H])([H])[H]
CNP0247350	N=1C=CC=2C=3C=CC=CC3NC2C1CCC(C)C	238.334	4.3047	1	1	3	0.560568	TRUE	Harmala alkaloids		Alkaloids and derivatives	Harmala alkaloids	238.328	1-(3-methylbutyl)-9H-pyrido[3,4-b]indole	[H]C1=NC(=C2C(C=3C(=C([H])C([H])=C([H])C3[H])N2[H])=C1[H])C([H])([H])C([H])([H])C([H])(C([H])([H])[H])C([H])([H])[H]
CNP0223932	O=C1C=C(C(=O)NC2=CC=C3NC(=O)C(NC(=O)C3=C2)CCSC)C=4C=CC=CC4N1	436.493	2.584	4	5	5	0.654168	TRUE	Quinolines and derivatives	Quinoline carboxamides	Organoheterocyclic compounds	Quinoline carboxamides	436.486	N-{3-[2-(methylsulfanyl)ethyl]-2,5-dioxo-2,3,4,5-tetrahydro-1H-1,4-benzodiazepin-7-yl}-2-oxo-1,2-dihydroquinoline-4-carboxamide	[H]C1=C(C(=O)N([H])C=2C([H])=C3C(=O)N([H])C([H])(C(=O)N([H])C3=C([H])C2[H])C([H])([H])C([H])([H])SC([H])([H])[H])C=4C(=C([H])C([H])=C([H])C4[H])N([H])C1=O
CNP0388269	O=C1N2C=3C=CC=CC3C4=C2C5N(CC4)CC(CC)CC5C1	294.398	3.6305	0	3	1	0.562582	TRUE	Tacaman alkaloids		Alkaloids and derivatives	Tacaman alkaloids	294.391	Tacamonine	[H]C1=C2C(=C([H])C([H])=C1[H])N3C4=C2C([H])([H])C([H])([H])N5C4([H])C([H])(C([H])([H])C3=O)C([H])([H])C([H])(C5([H])[H])C([H])([H])C([H])([H])[H]
CNP0385003	O=C(NCC=1C=NC=CC1)C=2N=C(C=3C=CC=C(OC)C3)C=4NC=5C=CC=CC5C4C2	408.461	4.7167	2	4	5	0.571484	TRUE	Harmala alkaloids		Alkaloids and derivatives	Harmala alkaloids	408.453	1-(3-methoxyphenyl)-N-[(pyridin-3-yl)methyl]-9H-pyrido[3,4-b]indole-3-carboxamide	[H]C=1N=C([H])C([H])=C([H])C1C([H])([H])N([H])C(=O)C2=NC(C=3C([H])=C(OC([H])([H])[H])C([H])=C([H])C3[H])=C4C(C=5C(=C([H])C([H])=C([H])C5[H])N4[H])=C2[H]
CNP0053517	O=C1OC=2C(=CC=C(O)C2C[NH+]3CCCCC3CC)C=C1C4=NC=5C=CC=CC5S4	421.542	4.1227	2	5	4	0.599079	TRUE
CNP0102507	BrC1=CC=C2C(=C1)NC3N(C)CCC23C(C=C)(C)C	321.262	3.9862	1	2	2	0.520741	TRUE	Indoles and derivatives	Pyrroloindoles	Organoheterocyclic compounds	Pyrroloindoles	321.255	(-)-Dihydroflustramine C	[H]C=1C(Br)=C([H])C([H])=C2C1N([H])C3([H])N(C([H])([H])C([H])([H])C23C(C([H])=C([H])[H])(C([H])([H])[H])C([H])([H])[H])C([H])([H])[H]
CNP0049949	OC1=CC=C2C(=C1)C3(CC)CCN(CC4(O)CC4)C(C2)C3(C)C	315.457	3.2215	2	3	3	0.86624	TRUE	6,7-benzomorphans	4-hydroxy-6,7-benzomorphans	Alkaloids and derivatives	4-hydroxy-6,7-benzomorphans	315.451	1-ethyl-10-[(1-hydroxycyclopropyl)methyl]-13,13-dimethyl-10-azatricyclo[7.3.1.0¬≤,‚Å∑]trideca-2,4,6-trien-4-ol	[H]OC=1C([H])=C2C(=C([H])C1[H])C([H])([H])C3([H])N(C([H])([H])C4(O[H])C([H])([H])C4([H])[H])C([H])([H])C([H])([H])C2(C3(C([H])([H])[H])C([H])([H])[H])C([H])([H])C([H])([H])[H]
CNP0078835	O=C(OC1CC(C(=C)CC=CC(O)(C)C)C2C3C(C)CCC3C12C)C	346.511	4.5098	1	3	5	0.606206	TRUE	Prenol lipids	Diterpenoids	Lipids and lipid-like molecules	Spatane and 4,10-secospatane diterpenoids	346.504	5-(6-hydroxy-6-methylhepta-1,4-dien-2-yl)-2,8-dimethyltricyclo[5.3.0.0¬≤,‚Å∂]decan-3-yl acetate	[H]OC(C([H])=C([H])C([H])([H])C(=C([H])[H])C1([H])C2([H])C(C([H])(OC(=O)C([H])([H])[H])C1([H])[H])(C3([H])C2([H])C([H])(C([H])([H])C3([H])[H])C([H])([H])[H])C([H])([H])[H])(C([H])([H])[H])C([H])([H])[H]
CNP0064948	O=C(OC1=CC=C2C(OC(=CC=3C=CC=CC3C)C2=O)=C1)N4CCOCC4	365.385	3.44222	0	5	2	0.699315	TRUE	Aurone flavonoids		Phenylpropanoids and polyketides	Aurone flavonoids	365.38	2-[(2-methylphenyl)methylidene]-3-oxo-2,3-dihydro-1-benzofuran-6-yl morpholine-4-carboxylate	[H]C1=C2OC(C(=O)C2=C([H])C([H])=C1OC(=O)N3C([H])([H])C([H])([H])OC([H])([H])C3([H])[H])=C([H])C=4C(=C([H])C([H])=C([H])C4[H])C([H])([H])[H]
CNP0275378	OC1=CC=C2C3=C1OC4C5(OC)C=CC6(CC5C(O)(C)C)C(N(C)CCC346)C2	383.488	2.3834	2	5	2	0.851777	TRUE	Morphinans		Alkaloids and derivatives	Morphinans	383.482	19-(2-hydroxypropan-2-yl)-15-methoxy-3-methyl-13-oxa-3-azahexacyclo[13.2.2.1¬≤,‚Å∏.0¬π,‚Å∂.0‚Å∂,¬π‚Å¥.0‚Å∑,¬π¬≤]icosa-7(12),8,10,16-tetraen-11-ol	[H]OC=1C=2OC3([H])C4(OC([H])([H])[H])C([H])=C([H])C5(C63C2C(=C([H])C1[H])C([H])([H])C5([H])N(C([H])([H])C6([H])[H])C([H])([H])[H])C([H])([H])C4([H])C(O[H])(C([H])([H])[H])C([H])([H])[H]
CNP0068163	OCC1CC2CC[NH+]1CC2C3=NC(=NC(=C3)C=4SC=CC4)C	316.45	1.26652	2	4	3	0.516302	TRUE
CNP0349316	OC1=CC=C2C3=C1OC4C=5OC=6C=CC=CC6C5CC7(O)C(N(CCC347)CC8CC8)C2	415.489	3.8375	2	5	2	0.860898	TRUE	Morphinans		Alkaloids and derivatives	Morphinans	415.482	22-(cyclopropylmethyl)-11,14-dioxa-22-azaheptacyclo[13.9.1.0¬π,¬π¬≥.0¬≤,¬≤¬π.0‚Å¥,¬π¬≤.0‚Åµ,¬π‚Å∞.0¬π‚Åπ,¬≤‚Åµ]pentacosa-4(12),5,7,9,15(25),16,18-heptaene-2,16-diol	[H]OC=1C=2OC3([H])C=4OC=5C(C4C([H])([H])C6(O[H])C73C2C(=C([H])C1[H])C([H])([H])C6([H])N(C([H])([H])C8([H])C([H])([H])C8([H])[H])C([H])([H])C7([H])[H])=C([H])C([H])=C([H])C5[H]
CNP0333632	O=C1OC(C(OC)=C1C)=C2OC3=CC4C=CC5(CCCC(C(O)CCC(C)C)[NH+]5C4)C3C2C	456.603	3.0145	2	5	5	0.562177	TRUE
CNP0138872	O=C1NC=2C=CC=CC2C31NC(C)C4C(=O)N(C=5C=CC=C(Br)C5)C(=O)C43	426.27	2.394	2	4	1	0.626189	TRUE	Carboxylic acids and derivatives	Amino acids, peptides, and analogues	Organic acids and derivatives	Alpha amino acid amides	426.264	5'-(3-bromophenyl)-3'-methyl-1,2,3',3'a,4',5',6',6'a-octahydro-2'H-spiro[indole-3,1'-pyrrolo[3,4-c]pyrrole]-2,4',6'-trione	[H]C=1C(Br)=C([H])C([H])=C([H])C1N2C(=O)C3([H])C4(C=5C(=C([H])C([H])=C([H])C5[H])N([H])C4=O)N([H])C([H])(C3([H])C2=O)C([H])([H])[H]
CNP0312071	O=C1C2(C)CN3CC1(CN(C2)C3C4=C(O)C=CC=5C=CC=CC54)CCCC	364.489	3.9408	1	4	4	0.551067	TRUE	Naphthalenes	Naphthols and derivatives	Benzenoids	Naphthols and derivatives	364.481	5-butyl-2-(2-hydroxynaphthalen-1-yl)-7-methyl-1,3-diazatricyclo[3.3.1.1¬≥,‚Å∑]decan-6-one	[H]OC=1C(=C2C(=C([H])C1[H])C([H])=C([H])C([H])=C2[H])C3([H])N4C([H])([H])C5(C(=O)C(C4([H])[H])(C([H])([H])N3C5([H])[H])C([H])([H])[H])C([H])([H])C([H])([H])C([H])([H])C([H])([H])[H]
CNP0340234	O=C(NC1CN(C)C2CC3=CN(C4=CC=CC(=C43)C2C1)CC)N5N=C(C=C5C)C	391.519	3.44484	1	5	2	0.791589	TRUE	Quinolines and derivatives	Indoloquinolines	Organoheterocyclic compounds	Indoloquinolines	391.51	N-{11-ethyl-6-methyl-6,11-diazatetracyclo[7.6.1.0¬≤,‚Å∑.0¬π¬≤,¬π‚Å∂]hexadeca-1(16),9,12,14-tetraen-4-yl}-3,5-dimethyl-1H-pyrazole-1-carboxamide	[H]C=1C(=NN(C(=O)N([H])C2([H])C([H])([H])N(C3([H])C([H])(C4=C5C(=C([H])C([H])=C4[H])N(C([H])=C5C3([H])[H])C([H])([H])C([H])([H])[H])C2([H])[H])C([H])([H])[H])C1C([H])([H])[H])C([H])([H])[H]
CNP0347088	O=C(OC1C(=CC2C(=O)C3(C=C(C)C(O)C13O)C(C)CC4C2C4(C)C)C)C(=CC)C	414.542	3.3599	2	5	2	0.665211	TRUE	Prenol lipids	Diterpenoids	Lipids and lipid-like molecules	Tigliane and ingenane diterpenoids	414.535	4,5-dihydroxy-3,7,11,11,14-pentamethyl-15-oxotetracyclo[7.5.1.0¬π,‚Åµ.0¬π‚Å∞,¬π¬≤]pentadeca-2,7-dien-6-yl 2-methylbut-2-enoate	[H]OC12C3(C(=O)C([H])(C([H])=C(C1([H])OC(=O)C(=C([H])C([H])([H])[H])C([H])([H])[H])C([H])([H])[H])C4([H])C(C4([H])C([H])([H])C3([H])C([H])([H])[H])(C([H])([H])[H])C([H])([H])[H])C([H])=C(C2([H])O[H])C([H])([H])[H]
CNP0401486	O=C(NC1=CC=C2NC(=O)C3N(C(=O)C2=C1)CCC3)C=4C=CC=5C=CN(C5C4)C	388.427	2.9873	2	4	2	0.514141	TRUE	Benzodiazepines	1,4-benzodiazepines	Organoheterocyclic compounds	Pyrrolo[2,1-c][1,4]benzodiazepines	388.42	N-{2,8-dioxo-3,9-diazatricyclo[8.4.0.0¬≥,‚Å∑]tetradeca-1(14),10,12-trien-13-yl}-1-methyl-1H-indole-6-carboxamide	[H]C=1C(C(=O)N([H])C=2C([H])=C3C(=O)N4C([H])(C(=O)N([H])C3=C([H])C2[H])C([H])([H])C([H])([H])C4([H])[H])=C([H])C([H])=C5C1N(C([H])=C5[H])C([H])([H])[H]
CNP0066344	O=C(OC1=CC=C2C(=O)C(OC2=C1)=CC=3C=CC=CC3F)C=4OC=CC4	350.301	4.2541	0	5	3	0.865483	TRUE	Aurone flavonoids		Phenylpropanoids and polyketides	Aurone flavonoids	350.297	2-[(2-fluorophenyl)methylidene]-3-oxo-2,3-dihydro-1-benzofuran-6-yl furan-2-carboxylate	[H]C1=C2OC(C(=O)C2=C([H])C([H])=C1OC(=O)C=3OC([H])=C([H])C3[H])=C([H])C=4C(F)=C([H])C([H])=C([H])C4[H]
CNP0105198	ClC=CC1(C)CC(Cl)(C)C(Br)CC1Cl	320.485	4.9074	0	0	1	0.544573	TRUE	Alkyl halides	Cyclohexyl halides	Organohalogen compounds	Cyclohexyl halides	320.481	2-bromo-1,4-dichloro-5-(2-chloroethenyl)-1,5-dimethylcyclohexane	[H]C(Cl)=C([H])C1(C([H])(Cl)C([H])([H])C([H])(Br)C(Cl)(C1([H])[H])C([H])([H])[H])C([H])([H])[H]
