# Supplementary material for: Virtual and In Vitro Screening of Natural Products Identifies Indole and Benzene Derivatives as Inhibitors of SARS-CoV-2 Main Protease (Mpro)
Source: Biology (Basel). 2023 Mar 29;12(4):519. doi: 10.3390/biology12040519 (PMC10135783; doi:10.3390/biology12040519)
Supplement: Supplementary file 1 [file biology-12-00519-s001.zip › Table S2.xlsx]

## Sheet: Sheet 1 - 6lu7_lipinski_v31
Table S2: The top 81 NPs with ≤ -8 kcal/mol binding affinity. HI = Hydrophobic interaction; HB = Hyfrogen Bond
coconut_id	smile	MolWt	MolLogP	NumHDonors	NumHAcceptors	NumRotatableBonds	probabilityBinding	passedLipinskiRuleOf5	best_score	Interactions ( bolded text - the atom ‘hits’ the active site )	Hit score HB with bond with active residue = 1. Other type of interaction with active site = 0.5.
CNP0403473	O=C1NC(C(=O)NC=2C=CC=CC12)CC(=O)NCC3=CC=C4OCOC4=C3	367.361	1.1723	3	5	4	0.697723	TRUE	-8.1	HI: 25,165,189 HB: 142,143,144,145,164,166 Pi-Stacking:41	5.5
CNP0391183	O=C(NC1=CC(Cl)=CC=C1OC)C2CC(NC32C(=O)NC4=CC=C(Br)C=C43)C(O)C	494.773	3.2561	4	5	4	0.523886	TRUE	-8.7	HI:165,166 HB:142,143,144,145,166,189	4.5
CNP0064681	O=C(OC)C1=COC(C)C2C[NH+]3CCC4(C(=O)NC=5C=CC=CC54)C3CC12	369.441	0.6454	2	4	1	0.560212	TRUE	-8	HI: 25,142,165 HB: 26,143,144,145,166	4.5
CNP0381522	O=C1N2C(C=3C=CC=C(C3)[N+](=O)[O-])C=4NC=5C=CC=CC5C4CC2C(=O)N(C1)CCC6=CC=C(F)C=C6	498.514	4.1428	1	4	5	0.551545	TRUE	-8.9	HI:27,41,165,189 HB:143,144,145,166	4.5
CNP0161104	O=C(OC1CCC[N+](C)(C)C1)C(O)(C=2C=CC=CC2)C=3C=CC=CC3	340.443	2.7045	1	3	4	0.891957	TRUE	-8.1	HI: 142, 165,166 HB: 143,144,145,164	4
CNP0333632	O=C1OC(C(OC)=C1C)=C2OC3=CC4C=CC5(CCCC(C(O)CCC(C)C)[NH+]5C4)C3C2C	456.603	3.0145	2	5	5	0.562177	TRUE	-8	HI: 25,165,166,189 HB: 26,142,166 Salt: 41	4
CNP0043743	O=C1C2=CC(=CC=C2NC(=O)C3N1CC(NS(=O)(=O)C)C3)C=4C=CC(Cl)=CC4	419.89	2.0914	2	4	3	0.539529	TRUE	-8.1	HI: 165,189 HB: 26,142,143,144,145 Halo bond: 190	4
CNP0047370	O=C1C(=C(N=C2SC=CN21)C)CC[NH+]3CCC(=C(C4=CC=C(F)C=C4)C5=CC=C(F)C=C5)CC3	478.588	4.06592	1	4	5	0.706962	TRUE	-8.3	HI:142,165,166,189 HB:26 Pi-Stacking:41 Hal Bonds:140,166	3.5
CNP0336034	ClC=1C=CC(O)=C(C1)C=2ON=CC2C3=CC=C4OCCOC4=C3	329.739	4.1388	1	5	2	0.616588	TRUE	-8.2	HI: 140, 165, 166 HB:143,144,145 Pi_stacking:41	3.5
CNP0375828	O=C1N2CC=3NC=4C=CC=CC4C3CC2C(=O)N(N=CC5=CC=C(C=C5)[N+](=O)[O-])C1	403.398	2.2057	1	5	3	0.525318	TRUE	-9.3	HI:25,41,165,189 HB:143,144,145,164	3.5
CNP0403000	O=C1NC(C(=O)NC=2C=CC=CC12)CCC(=O)NCC3=NC=4C=CC=CC4N3C	391.431	1.7204	3	5	5	0.573415	TRUE	-8.7	HI:41,165,189 HB:141,143,144,145,164,189	3.5
CNP0061237	O=C(OC1=CC=C2C(OC(=CC=3OC(=CC3)C)C2=O)=C1)C4=CC=C(C=C4)C	360.365	4.73184	0	5	3	0.705369	TRUE	-8.1	HI : 25,167,189,192 HB:143,145,166 Salt Bridge : 41	3.5
CNP0372136	O=C1N2C=3C=CC=CC3C45CC[N+]6(CC7=CC=C(C=C7)[N+](=O)[O-])CC8=CCOC(C1)C(C8CC46)C25	470.549	3.7157	0	4	3	0.806261	TRUE	-8.4	HI: 25,142,166 HB:142,142	3
CNP0038881	O=C(OC1CC2CCC(C1)[NH+]2C)C(O)(C=3C=CC=CC3)C=4C=CC=CC4	352.454	1.6738	2	3	4	0.639661	TRUE	-8	HI: 27,140,166 HB: 143,144,145	3
CNP0402005	O=C1NC=NC=2C=CC(=CC12)NC(=O)CCC3NC(=O)C=4C=CC=CC4NC3=O	391.387	1.3925	4	5	4	0.509051	TRUE	-8.4	HI:25,27,165 HB:54,142,143,144,145,187,189	3
CNP0366487	O=C1C(OC=2C1=CC=C([O-])C2C[NH+]3CCCCC3C)=CC4=CN(C=5C=CC(OC)=CC45)CC	446.547	3.3169	1	5	5	0.567238	TRUE	-8.2	HI: 25,165,167,189,192 HB: 143,144,145,166	3
CNP0105187	O=C(OC1=CC=C2C(=O)C(OC2=C1)=CC3=CC=C(F)C=C3)N4CCOCC4	369.348	3.2729	0	5	2	0.663149	TRUE	-8	HI: 165, 189 HB: 143, 144,145,166	3
CNP0028523	O=C1C(=CC=C2N1CC3CN(CC2C3)C4CC[NH+](C)CC4)C=5C=NC=CC5	365.501	1.0065	1	4	2	0.557811	TRUE	-8	HB: 46,142,143,144,145	3
CNP0259483	O=C1N2C(C=3C=CC=C(C3)[N+](=O)[O-])C=4NC=5C=CC=CC5C4CC2C(=O)N(C1)C6CCCC6	444.491	3.7036	1	4	3	0.530524	TRUE	-9.9	HI:165,166,189 HB:143,144,145 Pi-S:41	3
CNP0331537	O=C1C=CCC2C(C=CC(=O)C=3C(=O)NC(C3O)CCCN1)CC4C5CC(C)C(CC)C5C6OC6C24	494.632	3.2264	3	5	1	0.822316	TRUE	-8.3	HI: 145, 166 HB : 46,142, 164	3
CNP0304470	O=C1N2C(C=3C=CC=C(C3)[N+](=O)[O-])C=4NC=5C=CC=CC5C4CC2C(=O)N(CC6=CC=C(C=C6)C)C1	480.524	4.26962	1	4	4	0.574524	TRUE	-9.4	HI:165,166,189 HB:143,144,145 Pi-S:41	3
CNP0310525	O=C1N2C(C(=O)N(N=CC3=CC=CC(=C3)[N+](=O)[O-])C1)CC=4C=5C=CC=CC5NC4C2(C)C	431.45	2.9408	1	5	3	0.655347	TRUE	-8.7	HI: 165,166,189 HB:166, 166	2.5
CNP0023688	O=C1NC2=CC=C(C=C2C(=O)N3CC(NS(=O)(=O)C)CC13)C=4C=CC=C(C4)C(F)(F)F	453.44	2.4568	2	4	3	0.637275	TRUE	-8.5	HI:166,189,189 HB:141,143,144,145 Hal Bond: 190	2.5
CNP0037786	O=C1NC=2C=CC(=CC2C(=O)N3CCC(NS(=O)(=O)C=4SC=CC4)C13)C=5C=CC=CC5	453.55	2.9288	2	5	4	0.51596	TRUE	-8.5	HI:165,166 HB:143,145	2.5
CNP0307137	OC=1C=C2OC3(OCC(C)C3CC2=C4OC5(OCC(C)C5CC14)C)C	346.42	3.2594	1	5	0	0.684457	TRUE	-8.2	HI: 166 HB: 143,144,145	2.5
CNP0041105	O=C1NC=2C=CC(=CC2C(=O)N3CC(NS(=O)(=O)C)CC13)C4=CC=C(F)C=C4F	421.43	1.7162	2	4	3	0.565661	TRUE	-8.2	HI: 165,166,189 HB: 141,143,144,145 Hal Bond: 190	2.5
CNP0287671	O=C(OC1C(=CC23C(=O)C(C=C(C)C(O)C12O)C4C(CC3C)C4(C)C)C)C=5C=CC=CC5	436.55	3.7075	2	5	2	0.670972	TRUE	-8.2	HI: 166, 189 HB : 166, 166	2.5
CNP0131428	O=C1N2C=3C=CC=CC3C45CCN6CC7C(OC(O)C(C1)(C7CC64)C25)C	352.43	1.4908	1	4	0	0.534432	TRUE	-8.1	HB: 143,144,145 Salt Bridge : 163	2.5
CNP0256549	O=C(OC1C(=CC2C(=O)C3(C=C(C)C(O)C13O)C(C)CC4C2C4(C)C)C)C=5C=CC=CC5	436.55	3.7075	2	5	2	0.600792	TRUE	-8.1	HI: 165,166,189 HB: 166,166	2.5
CNP0053517	O=C1OC=2C(=CC=C(O)C2C[NH+]3CCCCC3CC)C=C1C4=NC=5C=CC=CC5S4	421.54	4.1227	2	5	4	0.599079	TRUE	-8	HI: 165, 166,168, 189 HB: 41,166,166	2.5
CNP0385003	O=C(NCC=1C=NC=CC1)C=2N=C(C=3C=CC=C(OC)C3)C=4NC=5C=CC=CC5C4C2	408.46	4.7167	2	4	5	0.571484	TRUE	-9	HI: 41,189 HB: 143,166	2.5
CNP0376057	O=C1NC=2C=CC=CC2C31NC(C)C4C(=O)N(C=5C=CC=C(Cl)C5)C(=O)C43	381.82	2.2849	2	4	1	0.595741	TRUE	-8.2	HI: 25,27,27,165,189 HB: 142,166 Pi-Stacking : 41	2.5
CNP0040095	O=C1C(OC2=CC(OS(=O)(=O)C3=CC=C(F)C=C3)=CC=C12)=CC=4C=CC=CC4C	410.42	4.51802	0	5	4	0.646367	TRUE	-8	HI: 25,165,189, 189 HB: 26,143 Salt Bridge : 41	2.5
CNP0135880	O=C(NCCC)C=1N=C(C=2C=CC=3OCOC3C2)C=4NC=5C=CC=CC5C4C1	373.41	4.2516	2	4	4	0.5128	TRUE	-8.7	HI: 27,41,166,189 HB:26 Pi-Cation: 41	2.5
CNP0313072	O=C1N2CCC=3C=4C=C(OC)C=CC4NC3C2(C(=O)N(C1)CC5=CC=CC(=C5)C(F)(F)F)C	457.45	3.8376	1	3	3	0.506699	TRUE	-8.3	HI: 165 HB:142,166 Pi-Cation: 41	2.5
CNP0362959	O=C(NC1=CC(Cl)=CC=C1OC)C2CC(NC32C(=O)NC=4C(Cl)=CC=CC43)C	420.3	3.7861	3	4	3	0.594152	TRUE	-8.2	HB: 143,144,163 Hal Bond: 25,140	2.5
CNP0324542	O=C(NC1=CC=C2NC(=O)C3N(C(=O)C2=C1)CCC3)CN4C=CC=5C=CC=CC54	388.43	2.8367	2	4	3	0.652567	TRUE	-8.2	HI: 27,165,189 HB : 143,166 Pi-Stacking: 41	2.5
CNP0061316	O=C1C(OC2=CC(OS(=O)(=O)C3=CC=C(Br)C=C3)=CC=C12)=CC=4C=CC=CC4F	475.29	4.9721	0	5	4	0.702243	TRUE	-8.3	HI: 142,165,168,189 HB:26,166 Salt-Bridge:41	2
CNP0312541	O=C1OC(CC(=C1C)C)C(C2=CCC3C4CC5OC65C(O)C=CC(=O)C6(C)C4CCC23C)C	452.59	4.3006	1	5	2	0.703709	TRUE	-9.9	HI: 25A,166 HB:24 SB:163	2
CNP0367921	O=C1OC23C(=O)NC(CC4=CC=C(O)C=C4)C3C(C(=CC2C=CCC(C)C(O)C(C=C1)C)C)C	465.59	3.6927	3	5	2	0.652314	TRUE	-9.3	HI:25,26,27,142,165 HB:143,189	2
CNP0262328	O=C1OC23C(=O)NC(CC=4C=CC=CC4)C3C(C(=CC2C=CCC(C)C(O)C(C=C1)C)C)C	449.59	3.9871	2	4	2	0.612557	TRUE	-9.1	HI: 26,142,165,189,189 HB:143	2
CNP0060299	O=C(OC1=CC=C2C(OC(=CC3=CC=CC(=C3)C)C2=O)=C1)N4CCOCC4	365.39	3.44222	0	5	2	0.669755	TRUE	-8.4	HI:165,167,189,192 HB:143,166	2
CNP0373249	O=C1C=CC(C=2C=CC=CC2F)=C3N1CC4CN(C(=O)COC=5C=CC=CC5)CC3C4	418.47	3.6791	0	4	4	0.757131	TRUE	-8.2	HI: 27,189 HB: 143,144,145	2
CNP0216592	OC1=CC=C(C(O)=C1OC)C2COC3=C4C=CC(OC4=CC=C3C2)(C)C	354.4	4.0093	2	5	2	0.637183	TRUE	-8	HI: 165, 168, 189 HB : 143,144,145	2
CNP0419978	O=C1N2C(C3=CC=C(Br)C=C3)C=4NC=5C=CC=CC5C4CC2C(=O)N(C1)C6CCCCC6	492.42	4.948	1	2	2	0.566844	TRUE	-8.9	HI:165,166,189 HB:143,144 Pi-Stacking:41	2
CNP0337301	O=C(NCC(O)C=1C=CC=CC1)C=2N=C(C=3C=CC=4OCOC4C3)C=5NC=6C=CC=CC6C5C2	451.48	4.5752	3	5	5	0.534847	TRUE	-9.3	HI:27,41,189 HB:26 Pi-Cation: 41	2
CNP0387524	O=C(NC1CC1)C=2N=C(C=3C=CC=4OCOC4C3)C=5NC=6C=CC=CC6C5C2	371.4	4.004	2	4	3	0.597195	TRUE	-8.9	HI: 27,41,189 HB:26 Pi-Cation: 41	2
CNP0385886	O=C1NC(O)=C(C(=O)N1C2=CC=C(C=C2)C)C3NCCC=4C=5C=CC=CC5NC43	388.43	2.25622	4	5	2	0.629058	TRUE	-8.4	HI:25,27,189 HB:41,166	2
CNP0029924	O=C(OC1=CC=C2C(=O)C(OC2=C1)=CC=3C=CC=C(F)C3)N4CCOCC4	369.35	3.2729	0	5	2	0.743597	TRUE	-8.2	HI: 168,189 HB: 143,166 Hal Bond : 192	2
CNP0203125	O=C1N2C(C3=CC=C(Br)C=C3)C=4NC=5C=CC=CC5C4CC2C(=O)N(C1)C6CCCC6	478.39	4.5579	1	2	2	0.542585	TRUE	-8.1	HI: 165,189 HB: 143,144 Pi-Stacking: 41	1.5
CNP0172446	O=C(NC1CC1)C=2N=C(C=3C=CC(=CC3)C)C=4NC=5C=CC=CC5C4C2	341.41	4.58372	2	2	3	0.630007	TRUE	-8.9	HI: 49,165,166,189 HB:141,164,189	1.5
CNP0294560	O=C1C=C(C(=O)N1)C2CCC3(C4=CCC5C(C(=O)CCC5(C)C4CCC23C)(C)C)C	409.57	4.7435	1	3	1	0.924802	TRUE	-8.5	HI:25,142,165 HB:140	1.5
CNP0249662	O=C1OC23C(=O)NC(CC=4C=CC=CC4)C3C(C)C5(OC5C2C=CCC(C(=O)C(=CC1)C)C)C	463.57	3.5506	1	5	2	0.636411	TRUE	-8.3	HI: 166,168,189,189 HB:143	1.5
CNP0340234	O=C(NC1CN(C)C2CC3=CN(C4=CC=CC(=C43)C2C1)CC)N5N=C(C=C5C)C	391.52	3.44484	1	5	2	0.791589	TRUE	-8.1	HI: 49, 165,166,189 HB:142	1.5
CNP0282187	O=C(NC1=CC=C2NC(=O)C(NC(=O)C2=C1)CCSC)C=3C=CC=4C=CN(C4C3)C	422.51	3.2342	3	5	5	0.706758	TRUE	-8	HI: 25,166 HB : 143, 144,144	1.5
CNP0339780	O=C1N2C(C=3C=CC=C(C3)[N+](=O)[O-])C=4NC=5C=CC=CC5C4CC2C(=O)N(C1)CCC=6C=CC=CC6	480.52	4.0037	1	4	5	0.519889	TRUE	-9.4	HI:25,165,189 HB:143,144 Pi-S:41	1.5
CNP0288319	O=C(NCC(C)C)C=1N=C(C=2C=CC=3OCOC3C2)C=4NC=5C=CC=CC5C4C1	387.44	4.4976	2	4	4	0.508834	TRUE	-9	HI: 27,41,189 HB:26 Pi-Cation: 41	1.5
CNP0022953	O=C1C(OC2=CC(OS(=O)(=O)C3=CC=C(C=C3)C)=CC=C12)=CC=4C=CC=CC4F	410.42	4.51802	0	5	4	0.691737	TRUE	-8.4	HI: 25,165,168,189 HB:166 Salt-Bridges: 41	1.5
CNP0131872	O=C1C(OC2=CC(OS(=O)(=O)C3=CC=C(Cl)C=C3)=CC=C12)=CC=4C=CC=CC4F	430.84	4.863	0	5	4	0.61243	TRUE	-8.4	HI: 25,165,168,189 HB:166 Hal Bond: 46 Salt-Bridge: 41	1.5
CNP0349316	OC1=CC=C2C3=C1OC4C=5OC=6C=CC=CC6C5CC7(O)C(N(CCC347)CC8CC8)C2	415.49	3.8375	2	5	2	0.860898	TRUE	-8.3	HI: 165,189 HB:140 Pi-Stacking: 41	1.5
CNP0138872	O=C1NC=2C=CC=CC2C31NC(C)C4C(=O)N(C=5C=CC=C(Br)C5)C(=O)C43	426.27	2.394	2	4	1	0.626189	TRUE	-8.2	HI: 25,165,168,189 HB: 166 Hal Bond: 46 Salt Bridge : 41	1.5
CNP0087889	O=C(OC1=CC=C2C(=O)C(OC2=C1)=CC=3C=CC=CC3F)C4CCCCC4	366.39	4.9276	0	4	3	0.514507	TRUE	-8.1	HI: 25,27,167,168,189 HB: 166 Salt : 41	1.5
CNP0377003	O=C1N2C(C(=O)N(N=CC3=CC=CC(=C3)C)C1)CC=4C=5C=CC=CC5NC4C2(C)C	400.48	3.34102	1	3	2	0.704937	TRUE	-8.5	HI:27,165,166,189,189 HB:142	1
CNP0150719	O=C1C=2C=C(C=CC2NC(=O)C3N1CC(NS(=O)(=O)C4=CC=C(F)C=C4)C3)C=5C=CC=CC5F	483.5	3.1455	2	4	4	0.514042	TRUE	-8.7	HI:25,26,142,165,165,189 HB:189	1
CNP0426529	O=C1C=CCC2C(C=CC(=O)C=3C(=O)NC(C3O)CCCN1)CC(=O)C4C2CC5CC(CC)C(C)C45	494.63	3.4182	3	5	1	0.98306	TRUE	-8.9	HI:25,165 HB:166	1
CNP0101884	O=C1OC(CC(=C1C)C)C(C)C2CC=C3C4CC5OC65C(O)C=CC(=O)C6(C)C4CCC32C	452.59	4.3006	1	5	2	0.809438	TRUE	-8.8	HI:25,27 HB:163	1
CNP0068388	O=C1OCC(=C1)C2=CC=C3C4CCC5CC(=NN6CC[NH+](C)CC6)CCC5(C)C4CCC23C	450.65	3.155	1	4	2	0.888822	TRUE	-8.8	HB: 24,189	1
CNP0387577	O=C(OC1=CC=C2C(OC(=CC3=CC=4C=CC=CC4OC3)C2=O)=C1)C5=CC=C(F)C=C5	414.39	4.9799	0	5	3	0.639677	TRUE	-8.3	HI: 25,27,165,189,189 HB:143,144	1
CNP0111027	O=CC1=CC2C3C(OC(=O)C(C)C(C)C)(CC(C)C2(O)C4C=C(C(=O)C4C1)C)C3(C)C	428.57	3.894	1	5	4	0.515789	TRUE	-8.3	HI: 166, 187 Salt Bridge: 41	1
CNP0037692	O=C(OC1=CC=C2C(OC(=CC=CC=3C=CC=CC3)C2=O)=C1)N4CCOCC4	377.4	3.69	0	5	3	0.728224	TRUE	-8.1	HI: 165,167,168,189,192 HB: 166	1
CNP0296626	O=C1OC(C)C(C=2OC3(C(=O)C(Cl)=C4C=C(OC=C4C3C12)C=CC(C)CC)C)C	416.9	4.7029	0	5	3	0.558336	TRUE	-8	HI: 25,189,189 HB: 143	1
CNP0069146	O=C1C(OC2=CC(OS(=O)(=O)C=3C=CC=CC3)=CC=C12)=CC=4C=CC=CC4F	396.4	4.2096	0	5	4	0.746778	TRUE	-8	HI: 25,27,166,168,189 HB: 141,141 Pi-Cation: 41	1
CNP0180183	O=C1C(OC2=CC(OS(=O)(=O)C3=CC=C(F)C=C3)=CC=C12)=CC=4C=CC=CC4F	414.39	4.3487	0	5	4	0.761878	TRUE	-8	HI: 165,166,168,189 HB : 141,141 Pi-Cation: 41	1
CNP0374685	O=C1N2C(C(=O)N(N=CC=3C=CC=C(Cl)C3)C1)CC=4C=5C=CC=CC5NC4C2(C)C	420.9	3.686	1	3	2	0.631488	TRUE	-9.1	HI: 25,165,166,189,189	0.5
CNP0081526	O=C1C=CC(C=2C=CC=3C=CC=CC3C2)=C4N1CC5CN(CC4C5)C6CC[NH+](C)CC6	414.57	2.7647	1	3	2	0.823405	TRUE	-8.3	HI: 166,189,189	0.5
CNP0163217	O=C1C=C(OC)C(=O)C=2C1=CC(C=3C=CC=CC3)=C4C=C(C(OC)=CC42)C	358.39	4.73312	0	4	3	0.553104	TRUE	-8	HI : 165, 166,189,189	0.5
CNP0128741	O=C(NC1CCCCC1)C2CN(C)C3CC4=CN(C5=CC=CC(=C54)C3C2)C(C)C	393.58	4.6311	1	3	3	0.512093	TRUE	-8.7	HI: 25,41,49,165,187	0.5
CNP0197856	O=C1C=CC(C=2C=CC=CC2)=C3N1CC4CN(CC3C4)S(=O)(=O)C=5C=CC=C(C5)C(F)(F)F	474.5	4.3421	0	4	3	0.549181	TRUE	-8.9	HI: 25,27,165,189	0
CNP0431734	O=C1NC(C(=O)N2CCCC2C(=O)NC(C(=O)NC1)CC3=CC=C(O)C=C3)CC=4C=CC=CC4	464.52	0.2678	4	5	4	0.566505	TRUE	-8.4		0
CNP0314859	O=C1NC(=CC2=CN=CN2)C(=O)N3C4NC=5C=CC=CC5C4(CC13)C(C=C)(C)C	389.46	2.3831	3	4	3	0.582297	TRUE	-8.4	HI:1,165,189	0
CNP0131806	O=C1NC(C(=O)NC1)CC=2C=3C=CC=4OC(C=CC4C3NC2C(C=C)(C)C)(C)C	393.49	2.9728	3	3	4	0.636032	TRUE	-8.1	HI: 49, 165,168, 189, 189	0
CNP0359828	O=C1C=C2C(F)CC3C(CCC4(C)C3CC5OC(OC54C(=O)CO)(C)C)C2(C)CC1	420.521	3.5279	1	5	2	0.595906	TRUE	-7.9
CNP0264063	O=C1NC(C(=O)NC=2C=CC=CC12)CC(=O)NCC3=NC=4C=CC=CC4N3C	377.404	1.3303	3	5	4	0.539328	TRUE	-7.9
CNP0028581	O=C(OC1=CC=C2C(=O)C(OC2=C1)=CC=3C=CC=CC3F)N4CCOCC4	369.348	3.2729	0	5	2	0.819889	TRUE	-7.9
CNP0108756	O=C(OC1=CC=C2C(=O)C(OC2=C1)=CC3=CC=C(Cl)C=C3)N4CCOCC4	385.803	3.7872	0	5	2	0.680769	TRUE	-7.9
CNP0064794	O=C1C=2C=C(C=CC2NC(=O)C3N1CCN(C(=O)C4NCSC4)C3)C=5C=CC=CC5F	440.5	1.7603	2	5	2	0.810644	TRUE	-7.9
CNP0032142	O=C1C=2C=C(C=CC2NC(=O)C3N1CCC(NS(=O)(=O)C=4SC=CC4)C3)C=5C=CC=CC5F	485.562	3.458	2	5	4	0.621621	TRUE	-7.9
CNP0356108	O=C1OC23C(=O)NC(CC4=CC=C(O)C=C4)C3C(C(=CC2C=CCC(C(=O)C(=CC1)C)C)C)C	463.574	4.045	2	5	2	0.501555	TRUE	-7.9
CNP0390140	O=C1NC(O)=C(C(=O)N1C(C)CCC=2C=CC=CC2)C3NCCC=4C=5C=CC=CC5NC43	430.508	3.1524	4	5	5	0.655912	TRUE	-7.9
CNP0378691	O=C(OC1=CC=C2C(OC(=CC=3OC(=CC3)C)C2=O)=C1)C=CC=4C=CC=CC4	372.376	4.82302	0	5	4	0.60232	TRUE	-7.9
CNP0342043	O=C(OC1(C(=O)C)CCC2C3C=C(C4=CC(=O)CCC4(C)C3CCC21C)C)C	384.516	4.5753	0	4	2	0.569902	TRUE	-7.9
CNP0024813	O=C(OC1=CC=C2C(=O)C(OC2=C1)=CC=3C=CC=C(Br)C3)N4CCOCC4	430.254	3.8963	0	5	2	0.71659	TRUE	-7.9
CNP0022578	O=C(OC1=CC=C2C(OC(=CC=3C=CC=CC3OC)C2=O)=C1)C4=CC=C(F)C=C4	390.366	4.6697	0	5	4	0.690349	TRUE	-7.9
CNP0032321	OC1CC(C2=NC(=NO2)C3CC3)[NH+](CC4=CN(C=5C=CC=CC54)C)C1	339.419	1.3295	2	5	4	0.653488	TRUE	-7.9
CNP0356717	O=C(OC1=CC=C2C(=O)C(OC2=C1)=CC=3C=CC=C(Cl)C3)N4CCOCC4	385.803	3.7872	0	5	2	0.693451	TRUE	-7.9
CNP0218541	O=C(OC1=CC=C2C(=O)C(OC2=C1)=CC3=CC=C(Cl)C=C3Cl)N4CCOCC4	420.248	4.4406	0	5	2	0.798208	TRUE	-7.9
CNP0257366	O=C1OCC(=C1)C2=CC=C3C4CCC5CC(=NO)CCC5(C)C4CCC23C	367.489	4.7989	1	4	1	0.707093	TRUE	-7.9
CNP0048507	O=C(OC1=CC=C2C(=O)C(OC2=C1)=CC=3C=CC=CC3Br)N4CCOCC4	430.254	3.8963	0	5	2	0.778232	TRUE	-7.8
CNP0123544	O=C1N(C(=O)C2N1C(C=3NC=4C=CC=CC4C3C2)(C)C)C5=CC=C(OC)C=C5OC	405.454	3.8137	1	4	3	0.531598	TRUE	-7.8
CNP0371203	O=C(NC1=CC=CC2=C1C=CN2C)C3=CN(C(=O)C=4C=CC=CC43)CCC(C)C	387.483	4.7916	1	4	5	0.503199	TRUE	-7.8
CNP0081016	O=C1NC2=CC(O)=CC(=C2)CC(C)CC(O)C(O)C(C=C(C)C(O)C(C)CCC=C1C)C	445.6	3.9407	5	5	0	0.532219	TRUE	-7.8
CNP0037203	O=C(OC1=CC=C2C(OC(=CC3=CC=C(C=C3)C(C)C)C2=O)=C1)N4CCOCC4	393.439	4.2572	0	5	3	0.73668	TRUE	-7.8
CNP0349406	O=C1NC(=O)C(C=2C=CC=CC2)(CC1)C3CCN(CC=4C=CC=CC4)CC3	362.473	3.2732	1	3	4	0.660943	TRUE	-7.8
CNP0385934	O=C(N=C1SN=C2C=3C=CC=CC3CN12)C=4C=CC=CC4	293.351	2.7144	0	4	1	0.51183	TRUE	-7.8
CNP0294023	O=C1N2C3=CC=C(N)C=C3C45CCN6CC7=CCOC(C1)C(C7CC64)C25	349.434	1.6747	1	4	0	0.660028	TRUE	-7.8
CNP0149036	O=C1OCC(=C1)C2=CC=C3C4CCC5CC(=NN6CCN(C)CC6)CCC5(C)C4CCC23C	449.639	4.5721	0	5	2	0.966983	TRUE	-7.8
CNP0345236	O=C(NCC1=CC=C(Cl)C(OC2=CC(Cl)=CC(N)=C2)=C1F)C=3C=NC=CC3	406.244	4.832	2	4	5	0.51264	TRUE	-7.8
CNP0090126	O=C(OC1=CC=C2C(OC(=CC=3C=CC=CC3)C2=O)=C1)N4CCOCC4	351.358	3.1338	0	5	2	0.653562	TRUE	-7.8
CNP0327313	O=C1C(=COC2=CC(O)=C(C=C12)CC)C3=NC=4C=CC=CC4N3C	320.348	3.6147	1	5	2	0.524473	TRUE	-7.8
CNP0246894	O=C(NC1=CC=C2NC(=O)C3N(C(=O)C2=C1)CCC3)C=4C=CC5=C(C=CN5C)C4	388.427	2.9873	2	4	2	0.587945	TRUE	-7.8
CNP0279900	O=C1C2=CC=C(OCC[NH+]3CCC(C)CC3)C=C2OC(=C1C=4C=CC=CC4)C	378.492	3.46202	1	3	5	0.53673	TRUE	-7.8
CNP0042656	O=C1C(OC2=C1C(=CC(O)=C2CN3CCOCC3)C)=CC=4C=CC=CC4F	369.392	3.28812	1	5	3	0.697066	TRUE	-7.8
CNP0029929	O=C(OC1=CC=C2C(=O)C(OC2=C1)=CC3=CC=C(Br)C=C3)N4CCOCC4	430.254	3.8963	0	5	2	0.700757	TRUE	-7.8
CNP0246676	O=C(OC1=CC=C2C(OC(=CC=3C=CC=CC3C)C2=O)=C1)C=4SC=CC4	362.406	4.89192	0	5	3	0.619764	TRUE	-7.8
CNP0273819	O=C(OC1=CC=C2C(=O)C(OC2=C1)=CC=3C=CC=CC3Cl)N4CCOCC4	385.803	3.7872	0	5	2	0.7632	TRUE	-7.8
CNP0412882	O=C(OC1=CC=C2C(OC(=CC=3C=CC=CC3F)C2=O)=C1)C=4C=CC=C(OC)C4	390.366	4.6697	0	5	4	0.625193	TRUE	-7.8
CNP0227399	O=C1NC(O)=C(C(=O)N1C(C)C)C2NCCC=3C=4C=CC=CC4NC32	340.383	1.5395	4	5	2	0.530665	TRUE	-7.8
CNP0041157	O=C(OC1=CC=C2C(=O)C(OC2=C1)=CC=3OC(=CC3)C)C=4C=CC=CC4F	364.328	4.56252	0	5	3	0.510301	TRUE	-7.8
CNP0066344	O=C(OC1=CC=C2C(=O)C(OC2=C1)=CC=3C=CC=CC3F)C=4OC=CC4	350.301	4.2541	0	5	3	0.865483	TRUE	-7.8
CNP0409629	O=C(C=CC1=CC=C(Cl)C=C1)C2=CC(F)=CC=C2OC(=O)N3CCOCC3	389.81	4.2062	0	4	4	0.852455	TRUE	-7.7
CNP0069778	O=C(OC1=CC=C2C(OC(=CC3=CC=C(C=C3)CC)C2=O)=C1)N4CCOCC4	379.412	3.6962	0	5	3	0.504565	TRUE	-7.7
CNP0379885	O=C1C2=CC(Br)=CC=C2NC(=O)C3N1CCC(NS(=O)(=O)C=4SC=CC4)C3	470.37	2.4144	2	5	3	0.520622	TRUE	-7.7
CNP0110771	O=C1N2C=3C=CC=CC3C45CCN6CC7C=COC(C1)C(C7CC64)C25	334.419	2.296	0	3	0	0.735151	TRUE	-7.7
CNP0404822	O=C(NC1=CC=C2NC(=O)C(NC(=O)C2=C1)CCSC)C3=CC=CC4=C3C=CN4C	422.51	3.2342	3	5	5	0.719005	TRUE	-7.7
CNP0041906	O=C(NCC=C)NC1CCN2C(=O)C=3C=CC=CC3NC(=O)C2C1	328.372	1.0971	3	3	3	0.503638	TRUE	-7.7
CNP0291247	O=C(OC1=CC=C2C(=O)C(OC2=C1)=CC=3C=CC=CC3F)N(C)C	327.311	3.5023	0	4	2	0.577074	TRUE	-7.7
CNP0254475	O=C1C(OC2=CC(O)=CC=C21)=CC3=CN(C=4C=CC=CC34)C	291.306	3.5001	1	4	1	0.606609	TRUE	-7.7
CNP0429208	O=C(NCCC=1C=2SCOC2C3=[NH+]C=CC=4C=5C=CC=CC5NC1C43)C	364.45	3.4985	2	4	3	0.504874	TRUE	-7.7
CNP0321659	O=C(OC)C(=COC)C1C(CC)CCN2CCC3(C(=O)NC=4C=CC=CC43)C21	384.476	2.7002	1	5	4	0.652282	TRUE	-7.7
CNP0037605	O=C(OC)C1N2C=3C=CC=CC3C4=C2C5CC1C(=CC)C[N+]5([O-])CC4	338.407	3.247	0	4	1	0.527938	TRUE	-7.7
CNP0121910	O=C1N(C)CCC2(N1C)CCN3CCC=4C=5C=CC=CC5OC4C3C2	339.439	3.2519	0	3	0	0.806618	TRUE	-7.7
CNP0105263	O=C(NC1CN2C(=O)C3N(C(=O)C4=CC(=CC=C4C)C)CCC3NC(=O)C2C1)C=5SC=CC5	466.563	1.47734	2	5	3	0.503329	TRUE	-7.7
CNP0053336	O=C1N2C3=CC=C(N)C=C3C45CC[NH+]6CC7=CCOC(C1)C(C7CC64)C25	350.442	0.2576	2	3	0	0.562191	TRUE	-7.7
CNP0085785	FC(F)(F)C(O)(C=NN1CCCC1C(C=2C=CC=CC2)C=3C=CC=CC3)C	376.422	4.582	1	3	5	0.714878	TRUE	-7.7
CNP0053531	O=C(OC1=CC=C2C(OC(=CC=3OC=CC3)C2=O)=C1)C4=CC=C(C=C4)C	346.338	4.42342	0	5	3	0.512022	TRUE	-7.7
CNP0246084	O=C(OC1CC2N(C)C(CC2)C1)C(O)(C=3C=CC=CC3)C=4C=CC=CC4	351.446	3.0909	1	4	4	0.854339	TRUE	-7.7
CNP0349340	C=1C=CC2=C(C1)NC3=C2CCN(C)CCC=4C=CC=CC4C3	290.41	3.7891	1	1	0	0.668806	TRUE	-7.7
CNP0223932	O=C1C=C(C(=O)NC2=CC=C3NC(=O)C(NC(=O)C3=C2)CCSC)C=4C=CC=CC4N1	436.493	2.584	4	5	5	0.654168	TRUE	-7.7
CNP0064948	O=C(OC1=CC=C2C(OC(=CC=3C=CC=CC3C)C2=O)=C1)N4CCOCC4	365.385	3.44222	0	5	2	0.699315	TRUE	-7.7
CNP0065961	O=C(C=1C=CC=C(F)C1)N2CCN(C(=O)C=3SC=CC3)C(C(=O)NC4C(=O)NCCC4)C2	458.515	1.2488	2	5	4	0.617323	TRUE	-7.6
CNP0120281	O=C1OCC=C1CCCC(=CC2C=C(C)C3CCC(C)C3C42OC(=O)C(=C4O)C)C	412.526	4.9522	1	5	5	0.590646	TRUE	-7.6
CNP0070364	O=C1OC2=C(C=CC(O)=C2C[NH+](CC)CC)C=C1C3=NC=4C=CC=CC4N3C	378.452	2.477	2	5	5	0.506588	TRUE	-7.6
CNP0065605	O=C(OC1=CC=C2C(=O)C(OC2=C1)=CC=3OC(=CC3)C)C4=CC=C(F)C=C4	364.328	4.56252	0	5	3	0.623101	TRUE	-7.6
CNP0323317	O=C1C=C2C3=C(CC2C4(C)CCC(O)CC14)C(C)C(CC3)C(C)C5N(C)CC(C)CC5O	441.656	4.3626	2	4	2	0.944638	TRUE	-7.6
CNP0369902	O=C1N2C(C(=O)N(C1)CCC(C)C)CC=3C=4C=CC=CC4NC3C2(C)C	353.466	3.0446	1	2	3	0.560515	TRUE	-7.6
CNP0087334	O=C(O)C=1C=CC=CC1NC(=O)C2N(C(=O)C3=CC=C(C=C3)[N+](=O)[O-])CCC2	383.36	2.5363	2	5	5	0.523792	TRUE	-7.6
CNP0218290	O=C(O)CC1=CC=C2OCC=3C=CC=CC3C(=CCCN(C)C)C2=C1	337.419	3.5895	1	3	5	0.665892	TRUE	-7.6
CNP0026071	O=C(OC1=CC=C2C(=O)C(OC2=C1)=CC=3C=CC=CC3F)C4CC4	324.307	3.7573	0	4	3	0.562999	TRUE	-7.6
CNP0039954	O=C(OC1=CC=C2C(OC(=CC=3C=CC=CC3F)C2=O)=C1)C=4C=CC=CC4OC	390.366	4.6697	0	5	4	0.773693	TRUE	-7.6
CNP0064361	O=C(NCC=C)NC1CCN2C(=O)C=3C=C(C=CC3NC(=O)C2C1)C=4C=CC=CC4F	422.46	2.9032	3	3	4	0.671549	TRUE	-7.6
CNP0279083	O=C1NC(C(=O)NC(NC1C(C)CC)(C)C)CC2=CNC=3C=CC=C(I)C32	482.366	2.67	4	3	4	0.525491	TRUE	-7.6
CNP0139929	O=C1C(OC2=C1C(=CC(O)=C2CN3CCOCC3)C)=CC=4C=CC=CC4Cl	385.847	3.80242	1	5	3	0.564143	TRUE	-7.6
CNP0024299	O=C(OC1=CC=C2C(=O)C(OC2=C1)=CC=3C=CC=CC3F)C(C)(C)C	340.35	4.3934	0	4	2	0.571333	TRUE	-7.6
CNP0103149	O=C(C=1SC=CC1)N2CCN3C(=O)C4=CC(Br)=CC=C4NC(=O)C3C2	420.288	2.4295	1	4	1	0.64336	TRUE	-7.6
CNP0401486	O=C(NC1=CC=C2NC(=O)C3N(C(=O)C2=C1)CCC3)C=4C=CC=5C=CN(C5C4)C	388.427	2.9873	2	4	2	0.514141	TRUE	-7.6
CNP0271142	O=C1C(OC=2C1=CC=C(O)C2CN3CCOCC3)=CC=4C=CC=CC4Cl	371.82	3.494	1	5	3	0.715944	TRUE	-7.5
CNP0044443	O=C(OC1=CC=C2C(=O)C(OC2=C1)=CC=3C=CC=CC3F)N(CC)CC	355.365	4.2825	0	4	4	0.636833	TRUE	-7.5
CNP0383236	O=C(OCCO)C1=CC(O)=CC=C1NC2=CC=CC(=C2)C(F)(F)F	341.285	3.3037	3	5	5	0.503171	TRUE	-7.5
CNP0065690	O=C(OC1CC2CCC(C1O)[N+]2([O-])C)C(C=3C=CC=CC3)CO	321.373	0.9143	2	5	4	0.55471	TRUE	-7.5
CNP0039250	O=C(C=CC1=CC(Br)=CC2=C1OCOC2)C3=CC(F)=CC=C3O	379.181	4.0564	1	4	3	0.787734	TRUE	-7.5
CNP0371053	O=C(OC1CC2N(C)C(CC2)C1)C(C=3C=CC=CC3)C=4C=CC=CC4	335.447	3.9869	0	3	4	0.636794	TRUE	-7.5
CNP0430391	BrC=1C=CC2=C(C1)NC=C2C3OC4=CC=5C=CNC6=CC=[NH+]C(=C4OC3[N+](C)(C)C)C56	479.378	4.8387	2	3	2	0.981314	TRUE	-7.5
CNP0349914	O=C(NC1CN(C)C2CC3=CNC4=CC=CC(=C43)C2C1)N(CC)CC	340.471	2.9317	2	2	3	0.606742	TRUE	-7.5
CNP0230528	O=C(OC1=CC=C2C(=O)C(OC2=C1)=CC=3C(Cl)=CC=CC3Cl)N4CCOCC4	420.248	4.4406	0	5	2	0.62808	TRUE	-7.5
CNP0292470	O=C1NC2(O)C3N4CC(CC5C4CC(C)CC53)C2CC1	276.38	0.9498	2	3	0	0.874393	TRUE	-7.5
CNP0140463	OC1=NC(CO)CC2(O)C(O)=NC=3C=CC=C(C32)N(C)C1C(C)C	333.388	1.6577	4	5	2	0.549009	TRUE	-7.5
CNP0130826	C=1C=CC2=C(C1)NC3CC4CC5N(CCC235)CC4CC	268.404	3.2426	1	2	1	0.84184	TRUE	-7.5
CNP0059562	O=C(NC1CCN2C(=O)C3=CC(=CC=C3NC(=O)C21)C4=CSC=C4)CSC	401.513	2.4295	2	5	4	0.568924	TRUE	-7.5
CNP0067811	O=C(OC1=CC=C2C(=O)C(OC2=C1)=CC=3OC=CC3)C4=CC=C(Cl)C=C4	366.756	4.7684	0	5	3	0.594627	TRUE	-7.5
CNP0042631	O=C1C(OC2=CC(OS(=O)(=O)C)=CC=C12)=CC=3C=CC=CC3F	334.324	2.7803	0	5	3	0.521066	TRUE	-7.5
CNP0025317	O=C1C(OC=2C1=CC=C(O)C2CN3CCOCC3)=CC=4C=CC=C(F)C4	355.365	2.9797	1	5	3	0.590817	TRUE	-7.5
CNP0039591	O=C(OC1=CC=C2C(=O)C(OC2=C1)=CC3=CC=C(F)C=C3)C=4SC=CC4	366.369	4.7226	0	5	3	0.520319	TRUE	-7.5
CNP0074531	OC1=CC=C2C3=C1OC4C(=C)CCC5(O)C(N(CCC345)CC6CC6)C2	339.435	2.5125	2	4	2	0.980912	TRUE	-7.5
CNP0068163	OCC1CC2CC[NH+]1CC2C3=NC(=NC(=C3)C=4SC=CC4)C	316.45	1.26652	2	4	3	0.516302	TRUE	-7.5
CNP0064360	O=C1C(OC=2C1=CC=C(O)C2CN3CCOCC3)=CC=4C=CC=CC4F	355.365	2.9797	1	5	3	0.816984	TRUE	-7.4
CNP0273318	OC1=CC=C(C(O)=C1)C2COC=3C=C4OC(C=CC4=C(OC)C3C2)(C)C	354.402	4.0093	2	5	2	0.561545	TRUE	-7.4
CNP0023361	O=C1C=2C=C(C=CC2NC(=O)C3N1CC(NS(=O)(=O)C)C3)C=4SC=CC4	391.474	1.4995	2	5	3	0.572966	TRUE	-7.4
CNP0336360	O=C(OC1=CC=C2C(OC(=CC=3SC=CC3C)C2=O)=C1)C=4C=CC=CC4	362.406	4.89192	0	5	3	0.798421	TRUE	-7.4
CNP0070504	O=C([O-])C(OC1=CC=C2C(=O)C(OC2=C1)=CC=3C=CC=CC3F)C	327.287	1.9591	0	5	4	0.608724	TRUE	-7.4
CNP0312744	O=C(OC1CCC(C)C2(C)CC3=C(OC=C3C)CC12O)C=C(C)CC	346.467	4.12202	1	4	3	0.645255	TRUE	-7.4
CNP0126322	O=C1C(OC2=CC(O)=CC=C12)=CC=3C=CC=CC3F	256.232	3.1475	1	3	1	0.670464	TRUE	-7.4
CNP0340482	C#CC1(O)CCC2C3CCC4=CC=5ON=CC5CC4(C)C3CCC21C	337.463	4.221	1	3	0	0.738208	TRUE	-7.4
CNP0103690	OCC1N2CCC(C1)C(C3=CC(=NN3C)C=4C=CC=CC4OC)C2	327.428	2.2658	1	5	4	0.559446	TRUE	-7.4
CNP0068773	S1C=2C=CC=CC2CC(C3=CC(SC)=CC=C13)N4CC[NH+](C)CC4	357.568	2.9872	1	3	2	0.574089	TRUE	-7.4
CNP0371737	O=C(OCC1CCC[N+]2(C)CCCCC12)C(O)(C=3C=CC=CC3)C=4C=CC=CC4	394.535	3.8748	1	3	5	0.50689	TRUE	-7.4
CNP0285184	O=C(OC1CCC(C)C2(C)CC3=C(C(=O)OC3(OC)CC12)C)C(=CC)C	362.466	3.9266	0	5	3	0.711976	TRUE	-7.4
CNP0063762	O=C(OC)C(OC1=CC=C2C(=O)C(OC2=C1)=CC=3C=CC=CC3F)C	342.322	3.3822	0	5	4	0.547798	TRUE	-7.4
CNP0312071	O=C1C2(C)CN3CC1(CN(C2)C3C4=C(O)C=CC=5C=CC=CC54)CCCC	364.489	3.9408	1	4	4	0.551067	TRUE	-7.4
CNP0074963	O=C1C=C2C(=C3C=CC4(C)C(CCC4(O)C)C3CC2)CC1	284.399	3.7194	1	2	0	0.785169	TRUE	-7.3
CNP0136055	O=C(OC1CC2C(=O)CC(N2C)C1)C(C=3C=CC=CC3)CO	303.358	1.1099	1	5	4	0.769261	TRUE	-7.3
CNP0176626	C=CC(C=1NC2=CC=CC3=C2C1CC4N(C)CC(C)CC34)(C)C	308.469	4.6114	1	1	2	0.50156	TRUE	-7.3
CNP0349408	S1C=2C=CC=CC2N(C=3C=CC=CC13)CC4CN5CCC4CC5	322.477	4.6311	0	3	2	0.534378	TRUE	-7.3
CNP0337892	O=C(OC1C[N+]2(C)CCC1CC2)C(O)(C=3C=CC=CC3)C=4C=CC=CC4	352.454	2.7045	1	3	4	0.942676	TRUE	-7.3
CNP0045888	N#CC=1C=CC=CC1NC(=O)NC2=CC=C(C=C2)S(=O)(=O)N	316.342	1.84968	3	4	3	0.9131	TRUE	-7.3
CNP0025992	O=C1C(OC)=CC2C3[NH+](C)CC43C5=CC=C(OC)C(O)=C5C2(C1)C4	328.388	0.3099	2	4	2	0.843869	TRUE	-7.3
CNP0195879	O=C(N1CCC2(O)CCCCC2C1)CN3C=CC=4C=CC(Br)=CC43	391.309	3.5574	1	3	2	0.520824	TRUE	-7.3
CNP0072085	OC1=CC=C2C(OCC3C4=CC=C5OC(C=CC5=C4OC23)(C)C)=C1OC	352.386	4.1947	1	5	1	0.696395	TRUE	-7.3
CNP0174320	O=C1OC=C2C(=CCCC2(C3=CC=4C(=O)C=CC(=O)C4C=C13)C)C	320.344	3.6739	0	4	0	0.510343	TRUE	-7.3
CNP0130350	O=C1C=C2CCC3C(CCC4(C)C3CC5OC6(OC(C)(CO)CC6)C(C)C54O)C2(C)CC1	444.612	4.1519	2	5	1	0.525551	TRUE	-7.3
CNP0345909	O=C(O)C1CC23C=CC1(O)C4OC=5C(O)=CC=C6C5C43CCN(C)C2C6	355.39	1.043	3	5	1	0.68064	TRUE	-7.3
CNP0377719	O=C(OC12CC(C)C3(O)C4C=C(C(=O)C4CC(=CC3C1C2(C)C)CO)C)C(C)C(C)C	430.585	3.6874	2	5	4	0.923271	TRUE	-7.3
CNP0154181	S1C=2C=CC=CC2CC(C3=CC(SC)=CC=C13)N4CCN(C)CC4	356.56	4.4043	0	4	2	0.672675	TRUE	-7.3
CNP0131154	O=C(OC12CC(C)C3(O)C(C=C(C)CC4(O)C(=O)C(=CC43)C)C1C2(C)C)C(=CC)C	414.542	3.504	2	5	2	0.531934	TRUE	-7.3
CNP0226282	O=C1N2C=3C=CC=CC3C45CCN6CC(CCO)C(CC64)C(C(O)C1)C25	354.45	1.1268	2	4	2	0.648253	TRUE	-7.3
CNP0349390	O=C(OC1(C(=O)C)C(=C)CC2C3C=C(C4=CC(=O)CCC4(C)C3CCC21C)C)C	396.527	4.7414	0	4	2	0.587237	TRUE	-7.3
CNP0204181	O=C(OC1CCC[N+](C)(CC)C1)C(O)(C=2C=CC=CC2)C=3C=CC=CC3	354.47	3.0946	1	3	5	0.577984	TRUE	-7.3
CNP0275378	OC1=CC=C2C3=C1OC4C5(OC)C=CC6(CC5C(O)(C)C)C(N(C)CCC346)C2	383.488	2.3834	2	5	2	0.851777	TRUE	-7.3
CNP0059468	O=C(OC)COC1=CC=C2C(=O)C(OC2=C1)=CC=3C=CC=CC3F	328.295	2.9937	0	5	4	0.527134	TRUE	-7.2
CNP0297442	O=C(OC1=CC=C2C(=O)C(OC2=C1)=CC=3C=CC=CC3F)C(C)C	326.323	4.0033	0	4	3	0.565607	TRUE	-7.2
CNP0345904	OC1=CC=C2C3=C1OC4C5(OC)C=CC6(CC5CO)C(N(C)CCC346)C2	355.434	1.6048	2	5	2	0.838041	TRUE	-7.2
CNP0285389	O=C1C(OC=2C1=CC=C(O)C2CN3CCOCC3)=CC=4C=CC=CC4Br	416.271	3.6031	1	5	3	0.596073	TRUE	-7.2
CNP0054637	O=C(C=CC=1C=CC=CC1F)C2=CC(=CC=C2O)[N+](=O)[O-]	287.246	3.3356	1	4	4	0.775202	TRUE	-7.2
CNP0295284	O=CC1=NN(C=2C=3SC(=CC3CC12)C)CC4=CC=C(C=C4)C	308.406	3.99344	0	4	3	0.588808	TRUE	-7.2
CNP0398877	O=C(OC1=CC=C(C=C)C=C1)C2=CC=C(O)C(N)=C2	255.273	2.8366	2	4	3	0.891626	TRUE	-7.2
CNP0158108	O=C(NCC=C)NC1CN2C(=O)C=3C=CC=CC3NC(=O)C2C1	314.345	0.707	3	3	3	0.531333	TRUE	-7.2
CNP0074442	OC1=CC=C2C3=C1OC4C5(OC)C=CC6(CC5C(O)(C)C)C(N(CCC346)CC7CC7)C2	423.553	3.1636	2	5	4	0.835024	TRUE	-7.2
CNP0327698	O=C1NC(=O)C2=C1C3=CN=CN3C=4NC=5C=CC=CC5C24	276.255	1.8524	2	4	0	0.555345	TRUE	-7.2
CNP0024102	O=C(C1=CC=C(C=C1)N(C)C)N2CCN3C(=O)C4=CC(=CC=C4NC(=O)C3C2)C5=CSC=C5	460.559	3.4	1	5	3	0.659431	TRUE	-7.1
CNP0056391	O=C(OC1=CC=C2C(OC(=CC=3SC=CC3C)C2=O)=C1)N(CC)CC	357.431	4.51332	0	5	4	0.756458	TRUE	-7.1
CNP0375893	O=C(OC1=CC2C(C(=O)CC(C)C2(O)C3C=C(C(=O)C3C1)C)=C(C)C)C	358.434	2.8911	1	5	1	0.552345	TRUE	-7.1
CNP0049111	OC(C#CC1C2=C(OC)C=3OCOC3C=C2CCN1C)(C)CC(C)C	345.439	2.7534	1	5	3	0.51753	TRUE	-7.1
CNP0110494	O=C1N(C2=CC=C(C=C2)C)C(=O)C3C4C=CC(C4)C13	253.301	2.30652	0	2	1	0.613543	TRUE	-7.1
CNP0059732	O=CN1N=C(C=2C=CC=CC2)CC1C=3C=CC=CC3	250.301	2.9941	0	2	3	0.84115	TRUE	-7.1
CNP0336675	OC(C=1C=CC=CC1)(CCN2CCCCC2)C3CC4C=CC3C4	311.469	3.9624	1	2	5	0.785252	TRUE	-7.1
CNP0175149	O=C1OC(=O)C2=C(C=CC3=C2CCCC3(C)C)C=4OC=C(C14)C	310.349	3.82172	0	4	0	0.727457	TRUE	-7
CNP0074552	OC1=CC=C2C3=C1OC4C5(OC)C=CC6(CC5C(O)(C)CCC)C(N(C)CCC346)C2	411.542	3.1636	2	5	4	0.957552	TRUE	-7
CNP0286124	OC(CC1=CC=CC=2C(=CNC21)C(C=C)(C)C)C(O)(C)C	287.403	3.3058	3	2	5	0.655204	TRUE	-7
CNP0070550	O=C(C=CC=1C=CN=CC1)C2=CC(=CC=C2[O-])[N+](=O)[O-]	269.236	1.9595	0	5	4	0.548665	TRUE	-7
CNP0103622	OCC1C2NC=3C=CC=CC3C42CCN5CC(CC)C1CC54	298.43	2.461	2	3	2	0.623004	TRUE	-7
CNP0075123	O=C(OCC(C(=O)OC1CC2N(C)C(CC2)C1)C=3C=CC=CC3)C	331.412	2.5017	0	5	5	0.50811	TRUE	-7
CNP0051083	O=C(NCC1N2CCC(C1)C(C3=NC(=NC(=C3)C=4SC=CC4)C)C2)C	356.495	2.82742	1	5	4	0.597646	TRUE	-7
CNP0118273	O=C1C=C2C(=C(C)CCC2(C=3C(O)=C(OC)C(=C(O)C13)CC=C)C)C	340.419	4.3455	2	4	3	0.56128	TRUE	-7
CNP0307437	O=C(OC1=CC=C2C(OC(=CC=3SC=CC3C)C2=O)=C1)C(C)(C)C	342.416	4.62422	0	5	2	0.578971	TRUE	-7
CNP0365302	O=C1NC2=CC=C(Br)C=C2C1(O)C3C(=O)CC(OC3)(C)C	354.2	1.973	2	4	1	0.548313	TRUE	-7
CNP0074281	O=C(NC1CN(C)C2CC3=CN(C4=CC=CC(=C43)C2C1)C)N5N=C(C=C5C)C	377.492	2.96194	1	5	1	0.550481	TRUE	-7
CNP0145873	O=C(OC1=CC=C2C(=O)C(OC2=C1)=CC=3C=CC=CC3F)C	298.269	3.3672	0	4	2	0.523352	TRUE	-7
CNP0326704	O=C1C2=C(OC3=CC(Cl)=CN13)C=C(OC)C(=C2O)CC	293.706	2.9757	1	5	2	0.55272	TRUE	-7
CNP0278980	O=C1C=C2CCC3C(CCC4(C)C3CCC4(O)CCO)C2(C)CC1	332.484	3.6318	2	3	2	0.615871	TRUE	-6.9
CNP0423740	O=C(OC1CC(=C)C2CCC(O)(C)C2C3C1C3(C)C)C=CC=4C=CC=CC4	366.501	4.6209	1	3	3	0.60226	TRUE	-6.9
CNP0111247	O=C(OC1CC2C3OC3C(C1)[N+]2([O-])C)C(C=4C=CC=CC4)CO	319.357	0.9307	1	5	4	0.862975	TRUE	-6.9
CNP0197073	O=C1OC2OCC3=CCC4C1(C(=O)CC(O)C4(C)C)C32	278.304	0.8083	1	5	0	0.782456	TRUE	-6.9
CNP0394863	O=C(C=CC1=CC=C(OC)C=C1OC)N2N=C(C3=C2CC4C3C4(C)C)C	352.434	3.85802	0	5	4	0.63686	TRUE	-6.9
CNP0055638	O=C(OC1CCC2C3CCC4=CC(=O)CCC4(C)C3C(=O)CC12C)CC	358.478	4.0191	0	4	2	0.547645	TRUE	-6.9
CNP0255921	O=C1C(C=CC(O)(C)C)=C(OC)C=2C=CC=CC2N1C	273.332	2.3312	1	4	3	0.520268	TRUE	-6.9
CNP0421234	C=C1C2NC=3C=CC=CC3C42CCN5CC(CC)C1CC54	280.415	3.4087	1	2	1	0.639736	TRUE	-6.9
CNP0023327	O=C(OC1CC2C3OC3C(C1)[N+]2(C)C)C(C4=CC=C(O)C=C4)COC	348.419	1.4224	1	5	5	0.934008	TRUE	-6.9
CNP0225490	O=C1CCC2(C)C(CCC34CCC(CC32)C(O)(C)C4)C1(C)C	304.474	4.3492	1	2	0	0.56938	TRUE	-6.9
CNP0125097	O=C1C=C(OC)C2=CC=3C=C(O)C(=CC3CCC2C1(C)C)C	298.382	3.78562	1	3	1	0.631535	TRUE	-6.9
CNP0381879	O=C1C=C(C)C2C1=C(C)CC(OC(=O)C(Br)CC)C3C2OC(=O)C3C	411.292	3.1148	0	5	3	0.727916	TRUE	-6.9
CNP0304356	OC1CCC(=C)C2CC(C(=CC=CC(O)(C)C)C)CCC12C	304.474	4.3933	2	2	3	0.71182	TRUE	-6.9
CNP0146648	O=C(NC1CCCCC1)N2CCN(C(=O)C=3SC=CC3)CC2C(=O)NC4C(=O)NCCC4	461.588	1.3116	3	5	4	0.508541	TRUE	-6.9
CNP0082672	O=C(NC1C=C2C=3C=CC=C4NC(Br)=C(C43)CC2N(C)C1)N(CC)CC	417.351	3.6039	2	2	3	0.746104	TRUE	-6.9
CNP0044975	O=C(OC1CCC(C)C(C)C1)NC(C(F)(F)F)C(F)(F)F	321.261	4.0305	1	2	2	0.706386	TRUE	-6.9
CNP0307296	O=C(OC)C12C=3NC=4C=CC=CC4C3CCN5CC=CC(=CCC1)C52	334.419	3.0954	1	3	1	0.530784	TRUE	-6.9
CNP0290476	N#CCC(=O)N1CCC(C)C(N(C=2N=CN=C3NC=CC32)C)C1	312.377	1.54478	1	5	3	0.680673	TRUE	-6.9
CNP0015627	N1=C(C=C(N1C)C2CN3CCC2CC3CN)C=4SC=CC4	302.447	2.2851	1	5	3	0.506549	TRUE	-6.9
CNP0189015	O=C1C2=C3C(=C)CCC4C(C3=C(C(OC)=C2CC1C)C)C4(C)C	310.437	4.92512	0	2	1	0.546456	TRUE	-6.9
CNP0240673	OC(OC=1C=2OC=CC2C=C3C=CCOC13)C(O)C(C)C	290.315	2.5525	2	5	4	0.54424	TRUE	-6.9
CNP0261108	O=C(NC1C=C2C=3C=CC=C4NC=C(C43)CC2N(C)C1)N(CC)CC	338.455	2.8414	2	2	3	0.656792	TRUE	-6.8
CNP0424237	O(C1=CC=2C=[N+]3C=4C(=CC=CC4CC3)C2C=C1OC)C	266.32	2.8538	0	2	2	0.645045	TRUE	-6.8
CNP0204380	OC=1C=2C(OC)=CC(OC)=CC2C=C3C1COC(C)C3	274.316	3.0238	1	4	2	0.56478	TRUE	-6.8
CNP0170810	O=C(OCC(=C)C1CC(=O)C2CCCC(C)C2(C)C1)C(=CC)C	318.457	4.4736	0	3	4	0.537753	TRUE	-6.8
CNP0345870	OC1=CC=C2C3=C1OC4(C)C5(OC)C=CC6(CC5C(O)(C)CCC)C(N(C)CCC346)C2	425.569	3.5537	2	5	4	0.883821	TRUE	-6.8
CNP0108557	O=C1C=C2CCC3C(=CCC4(C(=O)CCC34)C)C2(C)CC1	284.399	4.0075	0	2	0	0.508157	TRUE	-6.8
CNP0079990	OC1=CC=C2C(=C1)C34CCCCC4C(C2)[NH+](C)CC3	258.385	1.6633	2	1	0	0.705763	TRUE	-6.8
CNP0355771	O=C(OC1CC2NC(C1)C3OC32)C(C=4C=CC=CC4)CO	289.331	0.5759	2	5	4	0.526397	TRUE	-6.8
CNP0030313	OC1(C)CCC2C3CCC4=CC=5ON=CC5CC4(C)C3CCC21C	327.468	4.6077	1	3	0	0.561467	TRUE	-6.8
CNP0365752	O=C(OC)C1=C(OC)C(OC)=CC=C1C2NCCC=3C=4C=CC=CC4NC32	366.417	3.2068	2	5	4	0.532829	TRUE	-6.8
CNP0341453	OC1=NC=2C=CC=C(OCC(O)CNC(C)(C)C)C2N1	279.34	1.3963	4	5	5	0.7488	TRUE	-6.8
CNP0258182	O=C(OCC(=O)C1=CC=C(I)C(=C1)[N+](=O)[O-])C2=CC=C(Br)C=C2	490.047	4.0016	0	5	5	0.83388	TRUE	-6.8
CNP0048937	O=C(N1CCOCC1)N2CCN(C(=O)C3CC[NH2+]CC3)C(C(=O)OC)C2	369.442	-1.9022	1	5	2	0.587081	TRUE	-6.8
CNP0351147	O=C(OC1CC2CCC(C1)[N+]2(C)C)C(C=3C=CC=CC3)C=4C=CC=CC4	350.482	4.1315	0	2	4	0.695549	TRUE	-6.8
CNP0327504	O=C(C=CC=CC)NC1C(=O)N(C)C(C(=O)N(C)C(C(=O)NCCC1)C)C(C)C	406.527	0.8434	2	4	4	0.512979	TRUE	-6.8
CNP0027167	O=S(=O)(N)C1=CC=C(C=C1)NCC2=CC=C(C=C2)C	276.361	2.25452	2	3	4	0.744584	TRUE	-6.8
CNP0247350	N=1C=CC=2C=3C=CC=CC3NC2C1CCC(C)C	238.334	4.3047	1	1	3	0.560568	TRUE	-6.8
CNP0349194	O=C(OC1CC[N+](C)(C)C1)C(O)(C=2C=CC=CC2)C3CCCC3	318.437	2.4563	1	3	4	0.979709	TRUE	-6.7
CNP0056028	O=C(N1C2=CC=C(C=C2C3C[NH+](C)CCC13)C)CCC	273.4	1.51232	1	1	2	0.507108	TRUE	-6.7
CNP0363307	O=S(=O)(N)C1=CC=C(C=C1)NCC2=CC=C(C=C2)N(C)C	305.403	2.0121	2	4	5	0.601209	TRUE	-6.7
CNP0295009	OC1=CC=C2C3=C1OC4(C)C5(OC)C=CC6(CC5C(O)(C)CCCC)C(N(C)CCC346)C2	439.596	3.9438	2	5	5	0.784231	TRUE	-6.7
CNP0127129	O=C(C=CC1=CN(N=C1C)CC)C2=CC=C(O)C=C2	256.305	2.81312	1	4	4	0.567696	TRUE	-6.7
CNP0117309	O=C(OC1C(=CC23C(=O)C(C=C(C)C(O)C12O)C4C(CC3C)C4(C)C)C)C(=CC)C	414.542	3.3599	2	5	2	0.702792	TRUE	-6.7
CNP0025777	N1=C(C=C(N1C)C2C[NH+]3CCC2CC3C[NH3+])C=4OC=CC4	288.395	-0.3173	2	3	3	0.725681	TRUE	-6.7
CNP0358108	O=S(=O)(NC1CN(C)C2CC3=CNC4=CC=CC(=C43)C2C1)N(C)C	348.472	1.2763	2	3	3	0.514546	TRUE	-6.7
CNP0256124	O=C(OC(C=1C=C(OC)C=2OC=CC2C1)C)C(=CC)C	274.316	4.0118	0	4	4	0.658501	TRUE	-6.6
CNP0283270	O=C1C=C(C)C2CC(C(=CC=CC(O)(C)C)C)CCC2(C)C1	302.458	4.6015	1	2	3	0.768112	TRUE	-6.6
CNP0148919	O=C1OC2CC(C1=C)C(O)CC(=CCCC(=CC(O)CC2C)C)C	334.456	3.2988	2	4	0	0.522372	TRUE	-6.6
CNP0075126	O=C(OC1CC2N(C)C(CC2)C1)C(C=3C=CC=C(OC)C3)CO	319.401	1.9395	1	5	5	0.843672	TRUE	-6.6
CNP0060578	O=C1C=C2CCC3C(CCC4(C)C3CCC4(O)C#C)C2(O)CC1	314.425	2.6074	2	3	0	0.50351	TRUE	-6.6
CNP0273990	O=C(OC1CC2CCC(C1)[N+]2([O-])C)C(C=3C=CC=CC3)CO	305.374	1.9435	1	4	4	0.875456	TRUE	-6.6
CNP0156206	O=C1C(OC)=CC2C3CC4=CC=C(OC)C(O)=C4C2(C1)CC[NH+]3C	330.404	0.601	2	4	2	0.683729	TRUE	-6.6
CNP0193536	O=C(OC1(C(=O)CC)CCC2C3CCC4=CC(=O)CCC4(C)C3C(O)CC21C)CCC	430.585	4.5503	1	5	5	0.578513	TRUE	-6.6
CNP0303738	O=C(OC1CC2CCC(C1)[N+]2(C)C(C)C)C(C=3C=CC=CC3)CO	332.464	2.8541	1	3	5	0.958498	TRUE	-6.6
CNP0183115	O=C([O-])CCC(C)C1CCC2C3C(=O)CC4CC(=O)CCC4(C)C3CC(=O)C12C	401.523	2.7386	0	5	4	0.775588	TRUE	-6.6
CNP0164888	O=C1CC2N=C(C3=CCCN4CCCC34)C1C(C)C2	258.365	2.2193	0	3	1	0.685712	TRUE	-6.6
CNP0257171	O=C(OC1CC2N(C)C(C1)C3OC32)C(C=4C=CC=CC4)CO	303.358	0.9181	1	5	4	0.781336	TRUE	-6.6
CNP0212437	OC1CCC2=C3C=C(OC)C(=CC3=CC=C2C1(C)C)C	270.372	3.74152	1	2	1	0.631379	TRUE	-6.6
CNP0355180	O=C1C2=C(OC3(C)C(OCC3C=C(C)CCC=C(C)C)C2)CCC1O	346.467	3.851	1	4	4	0.591359	TRUE	-6.6
CNP0194784	O=C(OC1(C(=O)C)CCC2C3C=C(Cl)C4=CC(=O)C5CC5C4(C)C3CCC21C)C	416.945	4.6076	0	4	2	0.741327	TRUE	-6.6
CNP0349269	O(C1=CC=C2SC=3C=CC=CC3N(C2=C1)CC(C)CN(C)C)C	328.481	4.4956	0	4	5	0.761883	TRUE	-6.6
CNP0093670	O(C1=CC=C2SC=3C=CC=CC3N(C2=C1)CC(C)C[NH+](C)C)C	329.489	3.0785	1	3	5	0.652457	TRUE	-6.6
CNP0078835	O=C(OC1CC(C(=C)CC=CC(O)(C)C)C2C3C(C)CCC3C12C)C	346.511	4.5098	1	3	5	0.606206	TRUE	-6.6
CNP0042123	O=S(=O)(N)C1=CC=C(C=C1)NCC2=CC=C(OC)C=C2	292.36	1.9547	2	4	5	0.720791	TRUE	-6.5
CNP0370099	O=C(OC1CCC(C)C(C)C1)C(Cl)(C(F)(F)F)C(F)(F)F	340.691	4.4565	0	2	2	0.520194	TRUE	-6.5
CNP0077504	BrC=1C=CC2=C(C1)NC=C2C(C=3C(O)=CC=C4NC=C(C43)CCN)CN	413.319	3.7091	5	3	5	0.614531	TRUE	-6.5
CNP0230714	BrC=1NC2=CC=CC3=C2C1CC4N(C)CC(C)CC34	319.246	3.9103	1	1	0	0.664627	TRUE	-6.5
CNP0074854	O=C1C=C2CCC3C4CC=CC4(C)CCC3C2(C)C(C)C1	284.443	4.9304	0	1	0	0.742538	TRUE	-6.5
CNP0417126	O=C(OC1(C(=O)CO)CCC2C3CCC4=CC(=O)CCC4(C)C3CCC21C)CC	402.531	3.7717	1	5	4	0.532247	TRUE	-6.5
CNP0141192	OC1=CC=C2C(=C1)C34CCN(C)C(C2)C4CCCC3	257.377	3.0804	1	2	0	0.685542	TRUE	-6.5
CNP0363212	O=C(OC1CC2CC(O)C(C1)[N+]2(C)CC#C)C(C=3C=CC=CC3)CO	344.431	1.0497	2	4	5	0.992871	TRUE	-6.5
CNP0068995	O=C(OC1CC2CC(O)C(C1)[N+]2([O-])C)C(C=3C=CC=CC3)CO	321.373	0.9143	2	5	4	0.83757	TRUE	-6.5
CNP0033635	O=C1C=C2CCC3C(C(=O)CC4(C)C3CCC4(O)C)C2(C)CC1	316.441	3.4483	1	3	0	0.511017	TRUE	-6.5
CNP0357462	O=C1N=C2C=CN3C(=O)CC4C5=CC=C(Br)C=C5N6C2(N1)C(C)(C)CC(Cl)C364	461.747	3.7064	1	3	0	0.690106	TRUE	-6.5
CNP0105320	BrC1CC2OC(CC=CC#C)C(OC1CC)CC2OO	345.233	2.9126	1	4	4	0.544254	TRUE	-6.5
CNP0116282	O=C(NC=1C=NC=CC1)N2C3=CC(=C(SC)C=C3CC2)C(F)(F)F	353.369	4.4169	1	3	2	0.524826	TRUE	-6.5
CNP0158649	N#CC=1C(=S)NC2(C(=O)NC=3C=CC=CC32)C4C1CCC4	295.367	2.38488	2	3	0	0.690483	TRUE	-6.5
CNP0356200	O=C1C2(O)OC(C)(C)C3C4CC(C)C5CCC(C)C1(O)C54C(=O)C32C	348.439	1.6913	2	5	0	0.722074	TRUE	-6.5
CNP0433513	OC1(C=CCC2(OC2CCC(=CC3OCC(=C3CC1)C)C)C)C	318.457	4.0768	1	3	0	0.657114	TRUE	-6.5
CNP0231295	O=C(OC1CC2N(C)C(CC2)C1)C(C=3C=CC=CC3)CO	289.375	1.9309	1	4	4	0.889132	TRUE	-6.5
CNP0128919	O=C1CC(C(=C)C)C2CC(O)C(=C)C(O)CCC(=CCC12C)C	318.457	3.5723	2	3	1	0.597471	TRUE	-6.5
CNP0419637	O=C(OCC(=O)C1=CC=CC(=C1)[N+](=O)[O-])C2=CC=C(Br)C=C2	364.151	3.397	0	5	5	0.503254	TRUE	-6.5
CNP0317843	OC=1C=C2OC3(OCC(C)C3CC2=C(C1)C)C	234.295	2.63422	1	3	0	0.556496	TRUE	-6.4
CNP0387011	O=C1C=C2CCC3C(CCC4(C)C3CC5OC54C(=O)CO)C2(C)CC1	344.451	2.8272	1	4	2	0.56376	TRUE	-6.4
CNP0176299	OC1=CC=C2C3=C1OC4C(=CCC5C(N(C)CCC345)C2)C	283.371	2.6174	1	3	0	0.534616	TRUE	-6.4
CNP0254549	O=C(OC1CC2CCC(C1)[N+]2(C)CC)C(C=3C=CC=CC3)CO	318.437	2.4656	1	3	5	0.89525	TRUE	-6.4
CNP0179483	O=C(CCC(C)C1CCC(=C2CC=C(C)C2C1O)C)C(C)C	304.474	4.6814	1	2	5	0.531549	TRUE	-6.4
CNP0221857	O=C(OC1CC2C3OC3C(C1)[N+]2(C)C)C(C=4C=CC=CC4)CO	318.393	1.0627	1	4	4	0.965346	TRUE	-6.4
CNP0273610	O=C(OC1CC2CCC(C1)[N+]2(C)C)C(C=3C=CC=CC3)CO	304.41	2.0755	1	3	4	0.868604	TRUE	-6.4
CNP0018912	O=C(OC1CC(Br)C(OC(CC1Br)C(Cl)CC=CC#C)CC)C	470.629	4.5896	0	3	5	0.619417	TRUE	-6.4
CNP0308188	O=C(OC)C(=COC)C1CC2N(CCC32C=4C=CC=CC4NC3)CC1CC	370.493	3.1736	1	5	4	0.605642	TRUE	-6.4
CNP0178348	O=C1N(C(=O)C2N1CCN(C(=O)C3CCCCC3)C2)CC=C	305.378	1.2277	0	3	3	0.618605	TRUE	-6.4
CNP0230884	O=C1C=C(C(C)C)C2CCC3OC3CCC(=CCC12C)C	288.431	4.4518	0	2	1	0.823052	TRUE	-6.4
CNP0210466	OC1C(=C)CCC2=C(C)COC2C=C(C)CCC(O)C(O)(C)CC1	336.472	3.0312	3	4	0	0.765193	TRUE	-6.4
CNP0149804	N1=C(C=C(N1C)C2C[NH+]3CCC2CC3C[NH3+])C=4SC=CC4	304.463	0.1512	2	3	3	0.721679	TRUE	-6.4
CNP0247862	O=C(OC1CC2N(CBr)C(C1)C3OC32)C(C=4C=CC=CC4)CO	382.254	1.6407	1	5	5	0.623897	TRUE	-6.4
CNP0253722	O=C(OC1CC2N(C)C(C1)C(O)C2)C(C=3C=CC=CC3)CO	305.374	0.9017	2	5	4	0.877669	TRUE	-6.4
CNP0070040	O=C(OC1CC2CC(O)C(C1)[NH+]2C)C(C=3C=CC=CC3)CO	306.382	-0.5154	3	4	4	0.617571	TRUE	-6.4
CNP0214591	N=1C=2C=CC=CC2C34C1CC5CC4N(CC3)CC5CC	266.388	3.5346	0	2	1	0.579399	TRUE	-6.4
CNP0228902	O=C(OC(C(Cl)C=CC#C)C1OC(CC)C(Br)CC(Cl)=CC1)C	424.162	4.5587	0	3	5	0.510963	TRUE	-6.4
CNP0307229	O=C(OC1CC2NC(CC2)C1)C(C=3C=CC=CC3)CO	275.348	1.5887	2	4	4	0.721507	TRUE	-6.3
CNP0022485	N1=C(N=C2NCCN2)SC=3C=C(OC)C=CC13	248.311	1.4852	2	4	2	0.515007	TRUE	-6.3
CNP0108573	O=C(N1C2=CC=C(C=C2C3C[NH+](C)CCC13)C)COC	275.372	0.35862	1	2	2	0.520799	TRUE	-6.3
CNP0293380	C=1C=CC2=C(C1)CC3NC2(C=4C=CC=CC43)C	221.303	3.1505	1	1	0	0.518425	TRUE	-6.3
CNP0166083	N#CCC1(O)C(O)=NC=2C=CC=C(O)C21	204.185	1.09508	3	4	1	0.855763	TRUE	-6.3
CNP0345054	O=C1C=C2C=CC3C4CC=C(O)C4(C)CCC3C2(C)CC1	284.399	4.3461	1	2	0	0.670245	TRUE	-6.3
CNP0079778	OC=CC(OC)(C=1C=CC=CC1)C=2C=C(O)C=C(O)C2O	288.299	2.7651	4	5	4	0.647448	TRUE	-6.3
CNP0054026	O=C1C2=CC=C(O)C=C2C3(CC)CCN(CC4CC4)C1C3C	299.414	3.3567	1	3	3	0.682313	TRUE	-6.3
CNP0137786	O=C(OC1CC2C3OC3C(C1)[NH+]2C)C(C=4C=CC=CC4)CO	304.366	-0.499	2	4	4	0.620689	TRUE	-6.3
CNP0357936	NC1CC2=CCC3(C)C(CCC45CNCC5CCC34)C2(C)CC1	314.517	3.8661	2	2	0	0.556279	TRUE	-6.3
CNP0252234	OC1C2C(=CCC2=C(C)CCC1C(C)CCC3OC3(C)C)C	304.474	4.6337	1	2	4	0.503057	TRUE	-6.3
CNP0049949	OC1=CC=C2C(=C1)C3(CC)CCN(CC4(O)CC4)C(C2)C3(C)C	315.457	3.2215	2	3	3	0.86624	TRUE	-6.3
CNP0325695	O=C1OC2CC(=C3C(=CC2C1C)C(O)(C)CC3)C	248.322	2.3555	1	3	0	0.696583	TRUE	-6.2
CNP0239873	O=C1OC2OCC3=CCC4C(C=CC(=O)C14C32)(C)C	260.289	1.6135	0	4	0	0.897545	TRUE	-6.2
CNP0115375	O=C1NCCC2=C1NC=3C=CC=C(OC)C32	216.24	1.4624	2	2	1	0.728832	TRUE	-6.2
CNP0428690	OC1CCC(=CC2OCC(=C2CCC(O)(C=CCC1(OC)C)C)C)C	350.499	3.6853	2	4	1	0.990328	TRUE	-6.2
CNP0076522	O=C(OC1CC2CCC(C1)C2)C(C=3C=CC=CC3)CO	274.36	2.8844	1	3	4	0.762827	TRUE	-6.2
CNP0303278	O=C1CC2CC(C)CC(=O)C32CCCNCCCC13	263.381	2.3406	1	3	0	0.514552	TRUE	-6.2
CNP0413377	O=C1OC2=C(C(OC)=C1)COC(C2)CC(O)C	240.255	0.8606	1	5	3	0.514099	TRUE	-6.2
CNP0141857	OC1N2C=3C=CC=CC3C4=C2C5N(CC4)CC(CC)CC5C1	296.414	3.4812	1	3	1	0.556815	TRUE	-6.2
CNP0233837	BrC=1C=CC2=C(C1)NC=3C(=NC=CC23)C=C	273.133	4.1216	1	1	1	0.648231	TRUE	-6.2
CNP0364602	O=C(OC1CC2CCC(C1)[N+]2(C)CC#C)C(C=3C=CC=CC3)CO	328.432	2.0789	1	3	5	0.915366	TRUE	-6.2
CNP0339853	O=C(OC1CCC(C)C(C)C1)C(C)(C(F)(F)F)C(F)(F)F	320.273	4.4852	0	2	2	0.521649	TRUE	-6.2
CNP0079857	OC1=CC=C2C3=C1OC4C5(OC)CCC6(CC5C(O)(C)C(C)(C)C)C(N(CCC346)CC7CC7)C2	467.65	4.4138	2	5	4	0.911206	TRUE	-6.2
CNP0093438	O=C(C(=COC)C1CC2N(CCC32C(=O)NC=4C=CC=CC43)CC1CC)CC	382.504	3.5063	1	4	5	0.668742	TRUE	-6.2
CNP0388269	O=C1N2C=3C=CC=CC3C4=C2C5N(CC4)CC(CC)CC5C1	294.398	3.6305	0	3	1	0.562582	TRUE	-6.2
CNP0050678	O=C(OC1CC2CCC(C1)[NH2+]2)C(C=3C=CC=CC3)CO	276.356	0.5625	2	3	4	0.814726	TRUE	-6.1
CNP0059951	FC(F)(F)C(O)(C=CC=1C=CC=CC1)C=2SC=CC2	284.302	4.2114	1	2	3	0.78058	TRUE	-6.1
CNP0152608	O=C(OC1(C(=O)C=C2CCCC(C)C2(C)C1)C(=C)C)C	276.376	3.5899	0	3	2	0.816076	TRUE	-6.1
CNP0063801	O=C1OC2CC[N+]3(CCl)CCC(COC(=O)C(O)(C)C(C)CC(=C1)C)C23	386.896	1.9838	1	5	1	0.863264	TRUE	-6.1
CNP0068396	O=C1C=C2CCC3C(CCC4(C)C(C(=O)CF)CCC34)C2(C)CC1	332.459	4.6731	0	2	2	0.572611	TRUE	-6.1
CNP0074409	OC1=CC=C2C3=C1OC4C5(OC)CCC6(CC5C(O)(C)C)C(N(CCC346)CC7CC7)C2	425.569	3.3876	2	5	4	0.914374	TRUE	-6.1
CNP0189426	OC1CC=C(C)C2CC(C(=CC=CC(O)(C)C)C)CCC12C	304.474	4.3933	2	2	3	0.641273	TRUE	-6.1
CNP0349989	O=S(=O)(N)C1=NC=2C=CC(OCC)=CC2S1	258.324	1.3424	1	5	3	0.641302	TRUE	-6.1
CNP0415699	O=C(O)C(O)(C=1C=CC=CC1)C=2C=CC=CC2	228.247	2.0071	2	2	3	0.737523	TRUE	-6.1
CNP0102883	O=C(C=1C(OC)=C(C(=O)C(O)(C1N)C)C)C(C)CC	267.325	1.0685	2	5	4	0.520697	TRUE	-6.1
CNP0033750	O=C1C2=C(C=3C=CC=CC3N2C)C(=CCN1C)C=4SC=CC4	308.406	3.7571	0	3	1	0.518844	TRUE	-6.1
CNP0435475	OC1C(=C)CCC2=C(C)COC2C=C(C)CCC3OC3(C)CC1	318.457	4.0768	1	3	0	0.620442	TRUE	-6.1
CNP0102569	O=C1C=C2C(OO)CC3C(C2(C)C(C)C1)C3(C)C	250.338	3.0621	1	3	1	0.511388	TRUE	-6.1
CNP0313849	BrC1=C(C)CC2OC3(Br)C=CC(O)(C)C2(C1)C3(C)C	392.131	4.2725	1	2	0	0.542573	TRUE	-6
CNP0294430	O=C1C=C(C(C)C)C2CCC(=CC(O)CC(=CCC12C)C)C	302.458	4.6015	1	2	1	0.627558	TRUE	-6
CNP0383064	OC(CCC(C1=CC=C(C)CC1)C)C(O)(C)C	238.371	3.201	2	2	5	0.818959	TRUE	-6
CNP0431304	O=C1C=C(C)C23CC(Br)C(Cl)(C)CC3OC1(Br)C2(C)C	426.576	4.5728	0	2	0	0.767111	TRUE	-6
CNP0181367	BrC=C1CCC(C2=CC=C(C=C2O)C)(C)C1C	295.22	4.66702	1	1	1	0.691961	TRUE	-6
CNP0246943	O=C(C(=COC)C1CC2[NH+](CCC32C(=O)NC=4C=CC=CC43)CC1CC)CC	383.512	2.0892	2	3	5	0.591935	TRUE	-6
CNP0069549	O=C([O-])C1CC(C[NH+]2CCCCC12)C3CCCC[NH2+]3	267.393	-2.0743	2	2	2	0.556514	TRUE	-6
CNP0302628	OC1C(=C)CCC=C(C)CCC2=C(C)COC2C=C(C)CC1	302.458	4.8656	1	2	0	0.836021	TRUE	-6
CNP0173313	O=C(OC1=CC=C(C=C1)C)C(C=2C=CC=CC2)(C=3C=CC=CC3)C	316.4	4.90662	0	2	4	0.666155	TRUE	-6
CNP0152073	O=C1NC(CO)CC2=CNC=3C2=C(C=C4C3C(C)(CCC4(C=C)C)C(C)C)N(C)C1C(C)C	451.655	4.8131	3	3	4	0.864225	TRUE	-6
CNP0102507	BrC1=CC=C2C(=C1)NC3N(C)CCC23C(C=C)(C)C	321.262	3.9862	1	2	2	0.520741	TRUE	-6
CNP0347088	O=C(OC1C(=CC2C(=O)C3(C=C(C)C(O)C13O)C(C)CC4C2C4(C)C)C)C(=CC)C	414.542	3.3599	2	5	2	0.665211	TRUE	-6
CNP0236108	O=C1C(=CC2C1(O)CC(=CC3C(C(=O)CC(C)C32O)C(=C)C)CO)C	346.423	1.3336	3	5	2	0.536868	TRUE	-5.9
CNP0409772	O=C(OC1CC2N(C)C(C1)C(O)C2O)C(C)CC	257.33	0.1425	2	5	3	0.549587	TRUE	-5.9
CNP0161631	OC1=CC=C2C(=C1)CCC3C2CCC4(C=CCC34)C	254.373	4.4144	1	1	0	0.699318	TRUE	-5.9
CNP0331139	O=C1OC2C3C(=CCC3(O)C(=C)CCC2C1C)C	248.322	2.2114	1	3	0	0.543258	TRUE	-5.9
CNP0219900	OCC(=C)C1CCC(O)(C)C2CCC(C)C2C1	238.371	2.7483	2	2	2	0.51085	TRUE	-5.8
CNP0226685	ClC(CC=CC#C)C1OC(CC)C(CBr)C(O)C(Cl)C1	384.141	3.7202	1	2	5	0.955165	TRUE	-5.8
CNP0184557	O=C1C(=CC2(O)C(CCC(O)(C)C2C1)C(C)C)C	252.354	2.0698	2	3	1	0.590692	TRUE	-5.8
CNP0103338	OC1(O)C=C(C)C(CCC(O)(O)C)C(C)(C)C1	244.331	1.1407	4	4	3	0.597489	TRUE	-5.7
CNP0053876	O=C(OC1CCC(C)C(C)C1)C(CC)(C(F)(F)F)C(F)(F)F	334.3	4.8753	0	2	3	0.622336	TRUE	-5.7
CNP0103336	O=C1SC2=C(N1)C(O)=CC=C2C(O)CNC	240.284	0.548	4	5	3	0.573318	TRUE	-5.7
CNP0310775	C=1C=CC2=C(C1)NC3CCC4=CC(CN5CCC23C45)CC	280.415	3.5528	1	2	1	0.677732	TRUE	-5.7
CNP0059402	O=C1OC2(OC)C(=C1C)CC3C(=C)C4CC4C3(C)C2	260.333	2.8246	0	3	1	0.565297	TRUE	-5.7
CNP0134757	OCC(=C)C1CCC(O)(C)C2CC=C(C)C2C1	236.355	2.6684	2	2	2	0.518689	TRUE	-5.7
CNP0305888	OCC(=C)C1CCC2(C)CC(O)CC(C)C2C1	238.371	2.7483	2	2	2	0.712692	TRUE	-5.7
CNP0157309	O=C(OC)C(=COC)C1CC2N(CCC32C(=O)NC=4C=CC=CC43)CC1CC	384.476	2.7002	1	5	4	0.64389	TRUE	-5.6
CNP0095454	O=C(O)C(N)CC=1C(=CC(O)=CC1C)C	209.245	0.96344	3	3	3	0.518209	TRUE	-5.6
CNP0332688	O=C1C=C(C)CCC=C(C)CCC2C(CCC12C)C(O)(C)C	304.474	4.8255	1	2	1	0.620207	TRUE	-5.6
CNP0342527	BrCC(C1=CC=C(C2=CC=C(C2=C1)C)C)C	277.205	4.90664	0	0	2	0.59717	TRUE	-5.5
CNP0295751	OC(C)(C)C1CCC(C)CC1C=C(C=C)C	222.372	3.942	1	1	3	0.527269	TRUE	-5.5
CNP0319305	O1C=CC=2C=CC34C=CCC(C)(C)C4C3C12	212.292	3.9923	0	1	0	0.5338	TRUE	-5.5
CNP0268626	NC(C)(CC=CC(C)C)C1CC=C(C)CC1	221.388	4.0525	1	1	4	0.608899	TRUE	-5.5
CNP0138861	O=C(OC1CC2N(C)C(CC2)C1)C(C)CC	225.332	2.2009	0	3	3	0.525822	TRUE	-5.5
CNP0156317	ClC(CC=CC#C)C1OC(CC)C(CBr)C2OC2C1	347.68	3.5193	0	2	5	0.503656	TRUE	-5.5
CNP0176942	OC1(C)CCC(C(C)C)C2(O)CC(=C)CCC12	238.371	2.8908	2	2	1	0.727761	TRUE	-5.4
CNP0187688	O=C(OC1CC2NC(CC2)C1)C(C)CC	211.305	1.8587	1	3	3	0.546301	TRUE	-5.4
CNP0190923	O=C(CC)C1CC=C(CCC=C(C)C)CC1	220.356	4.4384	0	1	5	0.515595	TRUE	-5.3
CNP0334810	O=C1C=C(C)C2CC(C(=C)CO)CCC2(C)C1	234.339	2.8766	1	2	2	0.758894	TRUE	-5.3
CNP0344581	O1C2=CC=CC(OCCNCC)=C2OCC1	223.272	1.4461	1	4	5	0.507156	TRUE	-5.2
CNP0332229	O(C1=CC=C(C(OC)=C1)CCC(C)[NH3+])C	210.297	1.2668	1	2	5	0.516775	TRUE	-5.2
CNP0036275	O=C([O-])C([NH3+])CC=CCP(=O)([O-])O	208.13	-3.1612	2	4	5	0.520384	TRUE	-5.2
CNP0112518	OC1(C(=C)C)CCC2=CCCC(C)C2(C)C1	220.356	3.8401	1	1	1	0.517392	TRUE	-5.1
CNP0347078	N(=C)C1CC2C3CC1(C)CC2(C)CC3C(C)C	233.399	4.174	0	1	2	0.745118	TRUE	-5.1
CNP0414739	ClC=CCC1OC(C)(CCC1C)C(Br)C	295.648	4.4862	0	1	3	0.5897	TRUE	-5.1
CNP0207651	OCC(=C)C1CC2=C(C)CCC2C(C)CC1	220.356	3.6976	1	1	2	0.508129	TRUE	-5
CNP0091003	OC(C=CC=C(C=C)C)(C)C	152.237	2.4458	1	1	3	0.542349	TRUE	-4.9
CNP0240786	N1(C)CC[NH+](C)CCC(N(C)CC[NH+](C)CCC1C)C	286.508	-1.5498	2	2	0	0.789576	TRUE	-4.9
CNP0277129	O1OC2(C=CC1(C)CC2)C(C)C	168.236	2.4517	0	2	1	0.566546	TRUE	-4.6
CNP0105198	ClC=CC1(C)CC(Cl)(C)C(Br)CC1Cl	320.485	4.9074	0	0	1	0.544573	TRUE	-4.6
CNP0152302	O=CC=CC=C(N)C(=O)O	141.126	-0.3313	2	3	3	0.610413	TRUE	-4.5
CNP0294043	C(C#CCC=CCCCC)#CC=CCC	200.325	4.0959	0	0	5	0.915299	TRUE	-4.1
CNP0177504	CCC1CC(C)CC(C)C1	140.27	3.4687	0	0	1	0.504063	TRUE	-3.7
