# Supplementary material for: Virtual and In Vitro Screening of Natural Products Identifies Indole and Benzene Derivatives as Inhibitors of SARS-CoV-2 Main Protease (Mpro)
Source: Biology (Basel). 2023 Mar 29;12(4):519. doi: 10.3390/biology12040519 (PMC10135783; doi:10.3390/biology12040519)
Supplement: Supplementary file 1 [file biology-12-00519-s001.zip › Table S3.xlsx]

## Sheet: Sheet3
Table S3: The classification of the top 81 NPs
Chemical SuperClass	Count		ChemicalClass	Count		Chemical SubClass	Count		DirectParent Classification	Count
Organoheterocyclic compounds	33		Indoles and derivatives	16		Pyridoindoles	11		Beta carbolines	11
Alkaloids and derivatives	13		Aurone flavonoids	10		1,4-benzodiazepines	8		Aurone flavonoids	10
Phenylpropanoids and polyketides	13		Benzodiazepines	8		Diterpenoids	3		1,4-benzodiazepines	7
Lipids and lipid-like molecules	6		Harmala alkaloids	7		1-benzopyrans	2		Harmala alkaloids	7
Benzenoids	4		Benzene and substituted derivatives	3		Amino acids, peptides, and analogues	2		Tigliane and ingenane diterpenoids	3
Organic acids and derivatives	2		Prenol lipids	3		Benzoic acids and derivatives	2		3-alkylindoles	2
Unknown	10		Steroids and steroid derivatives	3		Cytisine and derivatives	2		Alpha amino acid amides	2
Grand Total	71		Benzopyrans	2		Indoles	2		Benzoic acid esters	2
			Carboxylic acids and derivatives	2		Isoindolines	2		Cytisine and derivatives	2
			Isoindoles and derivatives	2		Steroid lactones	2		Isoindolones	2
			Lupin alkaloids	2		Benzo-1,4-dioxanes	1		Strychnos alkaloids	2
			Strychnos alkaloids	2		Benzodiazines	1		Withanolides and derivatives	2
			Benzodioxanes	1		Diphenylmethanes	1		2,2-dimethyl-1-benzopyrans	1
			Benzofurans	1		Indolecarboxylic acids and derivatives	1		Benzo-1,4-dioxanes	1
			Diazanaphthalenes	1		Indoloquinolines	1		Benzofurans	1
			Ergoline and derivatives	1		Lysergic acids and derivatives	1		Dihydropyranones	1
			Isoflavonoids	1		N-alkylindoles	1		Diphenylmethanes	1
			Macrolactams	1		Oxosteroids	1		Indolecarboxamides and derivatives	1
			Macrolides and analogues	1		Phenylnaphthalenes	1		Indoloquinolines	1
			Morphinans	1		Pyranoisoflavonoids	1		Lysergamides	1
			Naphthalenes	1		Pyranones and derivatives	1		Macrolactams	1
			Pyrans	1		Pyrroloindoles	1		Macrolides and analogues	1
			Quinolines and derivatives	1		Unknown	33		Morphinans	1
			Unknown	10		Grand Total	48		N-alkylindoles	1
			Grand Total	71					Oxosteroids	1
									Phenylnaphthalenes	1
									Pyranochromenes	1
									Pyranoisoflavonoids	1
									Pyrrolo[2,1-c][1,4]benzodiazepines	1
									Pyrroloindoles	1
									Quinazolinamines	1
									Unknown	10
									Grand Total	71
