# Supplementary material for: Virtual and In Vitro Screening of Natural Products Identifies Indole and Benzene Derivatives as Inhibitors of SARS-CoV-2 Main Protease (Mpro)
Source: Biology (Basel). 2023 Mar 29;12(4):519. doi: 10.3390/biology12040519 (PMC10135783; doi:10.3390/biology12040519)
Supplement: Supplementary file 1 [file biology-12-00519-s001.zip › Table S4.xlsx]

## Sheet: Sheet1
Table S4: Chemcial classification of the top 20 NPs
ChemicalSuperClass	count		Chemical Class	count		Chemical Sub Class	count		Direct Parent Classification	count
Organoheterocyclic compounds	10		Indoles and derivatives	5		1,4-benzodiazepines	3		1,4-benzodiazepines	3
Benzenoids	2		Benzodiazepines	3		Pyridoindoles	3		Beta carbolines	3
Phenylpropanoids and polyketides	2		Benzene and substituted derivatives	2		Benzo-1,4-dioxanes	1		3-alkylindoles	1
Alkaloids and derivatives	1		Aurone flavonoids	1		Benzodiazines	1		Aurone flavonoids	1
unknown	5		Benzodioxanes	1		Benzoic acids and derivatives	1		Benzo-1,4-dioxanes	1
Grand Total	15		Diazanaphthalenes	1		Diphenylmethanes	1		Benzoic acid esters	1
			Macrolactams	1		Indoles	1		Diphenylmethanes	1
			Strychnos alkaloids	1		N-alkylindoles	1		Macrolactams	1
			unknown	5		unknown	8		N-alkylindoles	1
			Grand Total	15		Grand Total	12		Quinazolinamines	1
									Strychnos alkaloids	1
									unknown	5
									Grand Total	15

## Sheet: Sheet2
Id	smile	MolWt	chemicalClass	chemicalSubClass	chemicalSuperClass	directParentClassification	name
CNP0028523	O=C1C(=CC=C2N1CC3CN(CC2C3)C4CC[NH+](C)CC4)C=5C=NC=CC5	365.501	NA	NA	NA	NA
CNP0038881	O=C(OC1CC2CCC(C1)[NH+]2C)C(O)(C=3C=CC=CC3)C=4C=CC=CC4	352.454	NA	NA	NA	NA
CNP0043743	O=C1C2=CC(=CC=C2NC(=O)C3N1CC(NS(=O)(=O)C)C3)C=4C=CC(Cl)=CC4	419.89	Benzodiazepines	1,4-benzodiazepines	Organoheterocyclic compounds	1,4-benzodiazepines	N-[13-(4-chlorophenyl)-2,8-dioxo-3,9-diazatricyclo[8.4.0.0¬≥,‚Å∑]tetradeca-1(14),10,12-trien-5-yl]methanesulfonamide
CNP0047370	O=C1C(=C(N=C2SC=CN21)C)CC[NH+]3CCC(=C(C4=CC=C(F)C=C4)C5=CC=C(F)C=C5)CC3	478.588	NA	NA	NA	NA
CNP0061237	O=C(OC1=CC=C2C(OC(=CC=3OC(=CC3)C)C2=O)=C1)C4=CC=C(C=C4)C	360.365	Benzene and substituted derivatives	Benzoic acids and derivatives	Benzenoids	Benzoic acid esters	2-[(5-methylfuran-2-yl)methylidene]-3-oxo-2,3-dihydro-1-benzofuran-6-yl 4-methylbenzoate
CNP0064681	O=C(OC)C1=COC(C)C2C[NH+]3CCC4(C(=O)NC=5C=CC=CC54)C3CC12	369.441	NA	NA	NA	NA
CNP0105187	O=C(OC1=CC=C2C(=O)C(OC2=C1)=CC3=CC=C(F)C=C3)N4CCOCC4	369.348	Aurone flavonoids	NA	Phenylpropanoids and polyketides	Aurone flavonoids	2-[(4-fluorophenyl)methylidene]-3-oxo-2,3-dihydro-1-benzofuran-6-yl morpholine-4-carboxylate
CNP0161104	O=C(OC1CCC[N+](C)(C)C1)C(O)(C=2C=CC=CC2)C=3C=CC=CC3	340.443	Benzene and substituted derivatives	Diphenylmethanes	Benzenoids	Diphenylmethanes	3-[(2-hydroxy-2,2-diphenylacetyl)oxy]-1,1-dimethylpiperidin-1-ium
CNP0259483	O=C1N2C(C=3C=CC=C(C3)[N+](=O)[O-])C=4NC=5C=CC=CC5C4CC2C(=O)N(C1)C6CCCC6	444.491	Indoles and derivatives	Pyridoindoles	Organoheterocyclic compounds	Beta carbolines	6-cyclopentyl-2-(3-nitrophenyl)-3,6,17-triazatetracyclo[8.7.0.0¬≥,‚Å∏.0¬π¬π,¬π‚Å∂]heptadeca-1(10),11,13,15-tetraene-4,7-dione
CNP0331537	O=C1C=CCC2C(C=CC(=O)C=3C(=O)NC(C3O)CCCN1)CC4C5CC(C)C(CC)C5C6OC6C24	494.632	Macrolactams	NA	Phenylpropanoids and polyketides	Macrolactams	Capsimycin B
CNP0333632	O=C1OC(C(OC)=C1C)=C2OC3=CC4C=CC5(CCCC(C(O)CCC(C)C)[NH+]5C4)C3C2C	456.603	NA	NA	NA	NA
CNP0336034	ClC=1C=CC(O)=C(C1)C=2ON=CC2C3=CC=C4OCCOC4=C3	329.739	Benzodioxanes	Benzo-1,4-dioxanes	Organoheterocyclic compounds	Benzo-1,4-dioxanes	4-chloro-2-[4-(2,3-dihydro-1,4-benzodioxin-6-yl)-1,2-oxazol-5-yl]phenol
CNP0366487	O=C1C(OC=2C1=CC=C([O-])C2C[NH+]3CCCCC3C)=CC4=CN(C=5C=CC(OC)=CC45)CC	446.547	Indoles and derivatives	N-alkylindoles	Organoheterocyclic compounds	N-alkylindoles	1-({2-[(1-ethyl-5-methoxy-1H-indol-3-yl)methylidene]-6-oxido-3-oxo-2,3-dihydro-1-benzofuran-7-yl}methyl)-2-methylpiperidin-1-ium
CNP0372136	O=C1N2C=3C=CC=CC3C45CC[N+]6(CC7=CC=C(C=C7)[N+](=O)[O-])CC8=CCOC(C1)C(C8CC46)C25	470.549	Strychnos alkaloids	NA	Alkaloids and derivatives	Strychnos alkaloids	17-[(4-nitrophenyl)methyl]-9-oxo-12-oxa-8,17-diazaheptacyclo[15.5.2.0¬π,¬π‚Å∏.0¬≤,‚Å∑.0‚Å∏,¬≤¬≤.0¬π¬π,¬≤¬π.0¬π‚Åµ,¬≤‚Å∞]tetracosa-2,4,6,14-tetraen-17-ium
CNP0375828	O=C1N2CC=3NC=4C=CC=CC4C3CC2C(=O)N(N=CC5=CC=C(C=C5)[N+](=O)[O-])C1	403.398	Indoles and derivatives	Pyridoindoles	Organoheterocyclic compounds	Beta carbolines	6-{[(4-nitrophenyl)methylidene]amino}-3,6,17-triazatetracyclo[8.7.0.0¬≥,‚Å∏.0¬π¬π,¬π‚Å∂]heptadeca-1(10),11,13,15-tetraene-4,7-dione
CNP0381522	O=C1N2C(C=3C=CC=C(C3)[N+](=O)[O-])C=4NC=5C=CC=CC5C4CC2C(=O)N(C1)CCC6=CC=C(F)C=C6	498.514	Indoles and derivatives	Pyridoindoles	Organoheterocyclic compounds	Beta carbolines	6-[2-(4-fluorophenyl)ethyl]-2-(3-nitrophenyl)-3,6,17-triazatetracyclo[8.7.0.0¬≥,‚Å∏.0¬π¬π,¬π‚Å∂]heptadeca-1(10),11,13,15-tetraene-4,7-dione
CNP0391183	O=C(NC1=CC(Cl)=CC=C1OC)C2CC(NC32C(=O)NC4=CC=C(Br)C=C43)C(O)C	494.773	Indoles and derivatives	Indoles	Organoheterocyclic compounds	3-alkylindoles	5-bromo-N-(5-chloro-2-methoxyphenyl)-5'-(1-hydroxyethyl)-2-oxo-1,2-dihydrospiro[indole-3,2'-pyrrolidine]-3'-carboxamide
CNP0402005	O=C1NC=NC=2C=CC(=CC12)NC(=O)CCC3NC(=O)C=4C=CC=CC4NC3=O	391.387	Diazanaphthalenes	Benzodiazines	Organoheterocyclic compounds	Quinazolinamines	3-(2,5-dioxo-2,3,4,5-tetrahydro-1H-1,4-benzodiazepin-3-yl)-N-(4-oxo-3,4-dihydroquinazolin-6-yl)propanamide
CNP0403000	O=C1NC(C(=O)NC=2C=CC=CC12)CCC(=O)NCC3=NC=4C=CC=CC4N3C	391.431	Benzodiazepines	1,4-benzodiazepines	Organoheterocyclic compounds	1,4-benzodiazepines	3-(2,5-dioxo-2,3,4,5-tetrahydro-1H-1,4-benzodiazepin-3-yl)-N-[(1-methyl-1H-1,3-benzodiazol-2-yl)methyl]propanamide
CNP0403473	O=C1NC(C(=O)NC=2C=CC=CC12)CC(=O)NCC3=CC=C4OCOC4=C3	367.361	Benzodiazepines	1,4-benzodiazepines	Organoheterocyclic compounds	1,4-benzodiazepines	N-[(2H-1,3-benzodioxol-5-yl)methyl]-2-(2,5-dioxo-2,3,4,5-tetrahydro-1H-1,4-benzodiazepin-3-yl)acetamide
