# Supplementary material for: Virtual and In Vitro Screening of Natural Products Identifies Indole and Benzene Derivatives as Inhibitors of SARS-CoV-2 Main Protease (Mpro)
Source: Biology (Basel). 2023 Mar 29;12(4):519. doi: 10.3390/biology12040519 (PMC10135783; doi:10.3390/biology12040519)
Supplement: Supplementary file 1 [file biology-12-00519-s001.zip › Table S5.xlsx]

## Sheet: Sheet1
Table S5: Information about the seven compounds tested.
COCONUT Id	Mcule ID	Product ID	Supplier name	Supplier ID	Mass	Guaranteed purity (%)	Product URL	Systematic name	SMILES
CNP0403473	MCULE-2875674743	P-578109175	VITAS M CHEMICAL LIMITED	STL538458	367.36	90	https://mcule.com/P-578109175/	N-[(2H-1,3-benzodioxol-5-yl)methyl]-2-(2-hydroxy-5-oxo-4,5-dihydro-3H-1,4-benzodiazepin-3-yl)acetamide	N1C2=CC=CC=C2C(NC(CC(=O)NCC2C=CC3=C(OCO3)C=2)C=1O)=O
CNP0381522	MCULE-4225697224	P-13472638	Pharmeks	PHAR088290	498.5	92	https://mcule.com/P-13472638/	6-[2-(4-fluorophenyl)ethyl]-2-(3-nitrophenyl)-3,6,17-triazatetracyclo[8.7.0.0^{3,8}.0^{11,16}]heptadeca-1(10),11,13,15-tetraene-4,7-dione	N12C(=O)CN(C(=O)C1CC1=C(NC3C1=CC=CC=3)C2C1C=CC=C(C=1)N(=O)=O)CCC1C=CC(=CC=1)F
CNP0375828	MCULE-7198356895	P-578059651	VITAS M CHEMICAL LIMITED	STL457890	403.39	90	https://mcule.com/P-578059651/	(8S)-6-{[(4-nitrophenyl)methylidene]amino}-3,6,17-triazatetracyclo[8.7.0.0^{3,8}.0^{11,16}]heptadeca-1(10),11,13,15-tetraene-4,7-dione	N12CC3NC4C(=CC=CC=4)C=3C[C@@]1([H])C(N(N=CC1C=CC(=CC=1)N(=O)=O)CC2=O)=O
CNP0061237	MCULE-1598314580	P-2708344	VITAS M CHEMICAL LIMITED	STK924234	360.36	90	https://mcule.com/P-2708344/	2-[(5-methylfuran-2-yl)methylidene]-3-oxo-2,3-dihydro-1-benzofuran-6-yl 4-methylbenzoate	C1(=CC2=CC=C(C)O2)OC2C(=CC=C(C=2)OC(=O)C2C=CC(=CC=2)C)C1=O
CNP0402005	MCULE-9661107336	P-578113787	VITAS M CHEMICAL LIMITED	STL542556	391.38	90	https://mcule.com/P-578113787/	3-(2-hydroxy-5-oxo-4,5-dihydro-3H-1,4-benzodiazepin-3-yl)-N-(4-oxo-3,4-dihydroquinazolin-6-yl)propanamide	N1C2=CC=CC=C2C(NC(CCC(=O)NC2C=CC3=C(C(=O)NC=N3)C=2)C=1O)=O
CNP0366487	MCULE-5186910478	P-13772390	Pharmeks	PHAR200212	446.54	92	https://mcule.com/P-13772390/	1-({2-[(1-ethyl-5-methoxy-1H-indol-3-yl)methylidene]-6-oxido-3-oxo-2,3-dihydro-1-benzofuran-7-yl}methyl)-2-methylpiperidin-1-ium	C12C(=CC=C([O-])C=1C[NH+]1CCCCC1C)C(C(=CC1=CN(C3C=CC(OC)=CC1=3)CC)O2)=O
CNP0105187	MCULE-1678812209	P-2706750	VITAS M CHEMICAL LIMITED	STK923701	369.34	90	https://mcule.com/P-2706750/	2-[(4-fluorophenyl)methylidene]-3-oxo-2,3-dihydro-1-benzofuran-6-yl morpholine-4-carboxylate	C1(=CC2C=CC(=CC=2)F)OC2C(=CC=C(C=2)OC(=O)N2CCOCC2)C1=O
